# Supplementary material for: A Coordinated Response at The Transcriptome and Interactome Level is Required to Ensure Uropathogenic Escherichia coli Survival during Bacteremia
Source: Microorganisms. 2019 Aug 25;7(9):292. doi: 10.3390/microorganisms7090292 (PMC6780601; doi:10.3390/microorganisms7090292)
Supplement: Supplementary file 1 [file microorganisms-07-00292-s001.zip]

Archive with 5 entries (4 files):
- Supplementary_file_S1.xlsx
- __MACOSX/
- __MACOSX/._Supplementary_file_S1.xlsx
- Supplementary_file_S2.xlsx
- __MACOSX/._Supplementary_file_S2.xlsx
