# Supplementary material for: A Coordinated Response at The Transcriptome and Interactome Level is Required to Ensure Uropathogenic Escherichia coli Survival during Bacteremia
Source: Microorganisms. 2019 Aug 25;7(9):292. doi: 10.3390/microorganisms7090292 (PMC6780601; doi:10.3390/microorganisms7090292)
Supplement: Supplementary file 1 [file microorganisms-07-00292-s001.zip › Supplementary_file_S1.xlsx]

## Sheet: Summary
KEGG	F1		F2		F3
Two component	3.5e-19	18.4559	2.2e-08	7.65758	8.8e-05	4.05552
ABC transporters	1.9e-11	10.7212	1.6e-13	12.7959	3.3e-19	18.4815
Flagellar assembly	2.6e-09	8.58503	1	0	1	0
Amino sugar and nucleotide sugar metabolism	4.3e-07	6.36653	1	0	1	0
Glycolysis/gluconeogenesis	2e-06	5.69897	1	0	1	0
Fructose and mannose metabolism	6.3e-06	5.20066	1	0	1	0
Pyruvate metabolism	1.6e-05	4.79588	6.5e-06	5.18709	1	0
Phosphotransferase system	0.00034	3.46852	1	0	1	0
Glycine, serine and threonine metabolism	1	0	2.1e-05	4.67778	1	0
Purine metabolism	1	0	4.6e-05	4.33724	0.00021	3.67778
Cysteine and methionine metabolism	1	0	1	0	6.3e-05	4.20066
Sulfur metabolism	1	0	1	0	6.3e-05	4.20066
Glyoxylate and dicarbolxylate metabolism	1	0	1	0	0.00042	3.37675
Nitrogen metabolism	1	0	1	0	0.00035	3.45593

## Sheet: KEGG_F1
Category	Term	RT	Genes	Count	%	P-Value	Benjamini
KEGG_PATHWAY	Two-component system	RT		35	4.8	2.3E-22	3.5E-19
KEGG_PATHWAY	Two-component system	RT		35	4.8	6.7E-22	5.1E-19
KEGG_PATHWAY	Two-component system	RT		34	4.7	1.3E-20	6.5E-18
KEGG_PATHWAY	Two-component system	RT		32	4.4	4.6E-19	1.7E-16
KEGG_PATHWAY	Two-component system	RT		31	4.2	9.0E-19	2.7E-16
KEGG_PATHWAY	Two-component system	RT		31	4.2	2.4E-18	5.9E-16
KEGG_PATHWAY	Two-component system	RT		30	4.1	9.6E-18	2.1E-15
KEGG_PATHWAY	Two-component system	RT		30	4.1	1.5E-17	2.9E-15
KEGG_PATHWAY	Two-component system	RT		30	4.1	3.0E-17	5.1E-15
KEGG_PATHWAY	Two-component system	RT		30	4.1	3.0E-17	5.1E-15
KEGG_PATHWAY	Two-component system	RT		29	4.0	7.9E-16	1.2E-13
KEGG_PATHWAY	Two-component system	RT		29	4.0	1.1E-15	1.5E-13
KEGG_PATHWAY	Two-component system	RT		28	3.8	1.7E-15	2.1E-13
KEGG_PATHWAY	Two-component system	RT		28	3.8	5.6E-15	6.6E-13
KEGG_PATHWAY	Two-component system	RT		27	3.7	8.0E-15	8.6E-13
KEGG_PATHWAY	Two-component system	RT		27	3.7	2.7E-14	2.7E-12
KEGG_PATHWAY	Two-component system	RT		27	3.7	4.8E-14	4.5E-12
KEGG_PATHWAY	Two-component system	RT		26	3.6	7.1E-14	6.3E-12
KEGG_PATHWAY	ABC transporters	RT		32	4.4	2.3E-13	1.9E-11
KEGG_PATHWAY	ABC transporters	RT		29	4.0	2.4E-11	1.9E-9
KEGG_PATHWAY	Flagellar assembly	RT		14	1.9	3.4E-11	2.6E-9
KEGG_PATHWAY	Flagellar assembly	RT		14	1.9	5.2E-11	3.7E-9
KEGG_PATHWAY	Flagellar assembly	RT		14	1.9	5.2E-11	3.7E-9
KEGG_PATHWAY	ABC transporters	RT		27	3.7	6.3E-11	4.3E-9
KEGG_PATHWAY	Flagellar assembly	RT		14	1.9	7.6E-11	5.0E-9
KEGG_PATHWAY	Flagellar assembly	RT		14	1.9	7.6E-11	5.0E-9
KEGG_PATHWAY	Flagellar assembly	RT		14	1.9	7.6E-11	5.0E-9
KEGG_PATHWAY	Flagellar assembly	RT		14	1.9	7.6E-11	5.0E-9
KEGG_PATHWAY	Flagellar assembly	RT		14	1.9	7.6E-11	5.0E-9
KEGG_PATHWAY	Flagellar assembly	RT		14	1.9	7.6E-11	5.0E-9
KEGG_PATHWAY	Flagellar assembly	RT		14	1.9	7.6E-11	5.0E-9
KEGG_PATHWAY	ABC transporters	RT		27	3.7	9.3E-11	5.8E-9
KEGG_PATHWAY	ABC transporters	RT		27	3.7	9.3E-11	5.8E-9
KEGG_PATHWAY	ABC transporters	RT		28	3.8	1.1E-10	6.3E-9
KEGG_PATHWAY	ABC transporters	RT		26	3.6	2.5E-10	1.4E-8
KEGG_PATHWAY	ABC transporters	RT		27	3.7	3.5E-10	2.0E-8
KEGG_PATHWAY	Flagellar assembly	RT		13	1.8	1.2E-9	6.5E-8
KEGG_PATHWAY	Flagellar assembly	RT		13	1.8	1.2E-9	6.5E-8
KEGG_PATHWAY	Flagellar assembly	RT		13	1.8	1.2E-9	6.5E-8
KEGG_PATHWAY	Flagellar assembly	RT		13	1.8	1.2E-9	6.5E-8
KEGG_PATHWAY	ABC transporters	RT		26	3.6	1.8E-9	9.5E-8
KEGG_PATHWAY	ABC transporters	RT		25	3.4	1.9E-9	9.7E-8
KEGG_PATHWAY	ABC transporters	RT		26	3.6	2.3E-9	1.1E-7
KEGG_PATHWAY	ABC transporters	RT		26	3.6	2.5E-9	1.2E-7
KEGG_PATHWAY	Amino sugar and nucleotide sugar metabolism	RT		14	1.9	2.7E-9	1.2E-7
KEGG_PATHWAY	Flagellar assembly	RT		12	1.6	4.6E-9	2.0E-7
KEGG_PATHWAY	Flagellar assembly	RT		12	1.6	6.5E-9	2.8E-7
KEGG_PATHWAY	ABC transporters	RT		24	3.3	9.9E-9	4.1E-7
KEGG_PATHWAY	Amino sugar and nucleotide sugar metabolism	RT		13	1.8	1.1E-8	4.3E-7
KEGG_PATHWAY	ABC transporters	RT		25	3.4	1.4E-8	5.4E-7
KEGG_PATHWAY	Flagellar assembly	RT		14	1.9	1.6E-8	6.1E-7
KEGG_PATHWAY	ABC transporters	RT		23	3.2	3.5E-8	1.3E-6
KEGG_PATHWAY	ABC transporters	RT		23	3.2	3.5E-8	1.3E-6
KEGG_PATHWAY	Glycolysis / Gluconeogenesis	RT		12	1.6	5.4E-8	2.0E-6
KEGG_PATHWAY	Amino sugar and nucleotide sugar metabolism	RT		13	1.8	6.2E-8	2.2E-6
KEGG_PATHWAY	Amino sugar and nucleotide sugar metabolism	RT		12	1.6	1.2E-7	4.1E-6
KEGG_PATHWAY	Amino sugar and nucleotide sugar metabolism	RT		12	1.6	1.2E-7	4.1E-6
KEGG_PATHWAY	Flagellar assembly	RT		13	1.8	1.5E-7	5.1E-6
KEGG_PATHWAY	Amino sugar and nucleotide sugar metabolism	RT		12	1.6	1.5E-7	5.0E-6
KEGG_PATHWAY	Amino sugar and nucleotide sugar metabolism	RT		12	1.6	1.5E-7	5.0E-6
KEGG_PATHWAY	Amino sugar and nucleotide sugar metabolism	RT		12	1.6	1.9E-7	6.3E-6
KEGG_PATHWAY	Fructose and mannose metabolism	RT		12	1.6	1.9E-7	6.3E-6
KEGG_PATHWAY	ABC transporters	RT		23	3.2	2.1E-7	6.6E-6
KEGG_PATHWAY	Flagellar assembly	RT		11	1.5	2.1E-7	6.7E-6
KEGG_PATHWAY	Flagellar assembly	RT		11	1.5	2.1E-7	6.7E-6
KEGG_PATHWAY	Flagellar assembly	RT		11	1.5	2.1E-7	6.7E-6
KEGG_PATHWAY	Glycolysis / Gluconeogenesis	RT		11	1.5	2.8E-7	8.5E-6
KEGG_PATHWAY	Glycolysis / Gluconeogenesis	RT		11	1.5	2.8E-7	8.5E-6
KEGG_PATHWAY	Amino sugar and nucleotide sugar metabolism	RT		12	1.6	3.0E-7	9.1E-6
KEGG_PATHWAY	ABC transporters	RT		23	3.2	3.9E-7	1.1E-5
KEGG_PATHWAY	Glycolysis / Gluconeogenesis	RT		11	1.5	4.6E-7	1.3E-5
KEGG_PATHWAY	Amino sugar and nucleotide sugar metabolism	RT		12	1.6	4.7E-7	1.3E-5
KEGG_PATHWAY	Pyruvate metabolism	RT		11	1.5	5.9E-7	1.6E-5
KEGG_PATHWAY	Arginine and proline metabolism	RT		11	1.5	7.5E-7	2.0E-5
KEGG_PATHWAY	Pyruvate metabolism	RT		11	1.5	1.5E-6	3.9E-5
KEGG_PATHWAY	Pyruvate metabolism	RT		11	1.5	1.5E-6	3.9E-5
KEGG_PATHWAY	Amino sugar and nucleotide sugar metabolism	RT		11	1.5	2.2E-6	5.8E-5
KEGG_PATHWAY	Fructose and mannose metabolism	RT		10	1.4	2.3E-6	6.0E-5
KEGG_PATHWAY	Glycolysis / Gluconeogenesis	RT		10	1.4	2.3E-6	6.0E-5
KEGG_PATHWAY	Glycolysis / Gluconeogenesis	RT		10	1.4	2.3E-6	6.0E-5
KEGG_PATHWAY	Fructose and mannose metabolism	RT		10	1.4	2.3E-6	6.0E-5
KEGG_PATHWAY	Glycolysis / Gluconeogenesis	RT		10	1.4	2.9E-6	7.4E-5
KEGG_PATHWAY	Glycolysis / Gluconeogenesis	RT		10	1.4	2.9E-6	7.4E-5
KEGG_PATHWAY	Glycolysis / Gluconeogenesis	RT		10	1.4	3.7E-6	9.2E-5
KEGG_PATHWAY	Pyruvate metabolism	RT		10	1.4	4.6E-6	1.1E-4
KEGG_PATHWAY	Pyruvate metabolism	RT		10	1.4	5.6E-6	1.4E-4
KEGG_PATHWAY	Pyruvate metabolism	RT		10	1.4	5.6E-6	1.4E-4
KEGG_PATHWAY	Fructose and mannose metabolism	RT		10	1.4	5.6E-6	1.4E-4
KEGG_PATHWAY	Glycolysis / Gluconeogenesis	RT		10	1.4	5.6E-6	1.4E-4
KEGG_PATHWAY	Flagellar assembly	RT		11	1.5	9.6E-6	2.3E-4
KEGG_PATHWAY	Pyruvate metabolism	RT		10	1.4	1.0E-5	2.4E-4
KEGG_PATHWAY	Amino sugar and nucleotide sugar metabolism	RT		10	1.4	1.2E-5	2.9E-4
KEGG_PATHWAY	Amino sugar and nucleotide sugar metabolism	RT		10	1.4	1.2E-5	2.9E-4
KEGG_PATHWAY	Glycolysis / Gluconeogenesis	RT		9	1.2	1.4E-5	3.2E-4
KEGG_PATHWAY	Pyruvate metabolism	RT		10	1.4	1.5E-5	3.4E-4
KEGG_PATHWAY	Phosphotransferase system (PTS)	RT		11	1.5	1.6E-5	3.4E-4
KEGG_PATHWAY	Glycolysis / Gluconeogenesis	RT		9	1.2	1.8E-5	3.9E-4
KEGG_PATHWAY	Glycolysis / Gluconeogenesis	RT		9	1.2	1.8E-5	3.9E-4
KEGG_PATHWAY	Glycolysis / Gluconeogenesis	RT		10	1.4	1.8E-5	3.9E-4
KEGG_PATHWAY	Glycolysis / Gluconeogenesis	RT		10	1.4	1.8E-5	3.9E-4
KEGG_PATHWAY	Glycolysis / Gluconeogenesis	RT		9	1.2	2.2E-5	4.6E-4
KEGG_PATHWAY	Glycolysis / Gluconeogenesis	RT		9	1.2	2.2E-5	4.6E-4
KEGG_PATHWAY	Glycolysis / Gluconeogenesis	RT		9	1.2	2.2E-5	4.6E-4
KEGG_PATHWAY	Amino sugar and nucleotide sugar metabolism	RT		9	1.2	2.7E-5	5.6E-4
KEGG_PATHWAY	Nitrogen metabolism	RT		8	1.1	4.5E-5	9.2E-4
KEGG_PATHWAY	Butanoate metabolism	RT		8	1.1	5.6E-5	1.1E-3
KEGG_PATHWAY	Butanoate metabolism	RT		8	1.1	5.6E-5	1.1E-3
KEGG_PATHWAY	Pyruvate metabolism	RT		9	1.2	5.6E-5	1.1E-3
KEGG_PATHWAY	Pyruvate metabolism	RT		9	1.2	5.6E-5	1.1E-3
KEGG_PATHWAY	Pyruvate metabolism	RT		9	1.2	5.6E-5	1.1E-3
KEGG_PATHWAY	Pyruvate metabolism	RT		9	1.2	6.7E-5	1.3E-3
KEGG_PATHWAY	Amino sugar and nucleotide sugar metabolism	RT		9	1.2	6.7E-5	1.3E-3
KEGG_PATHWAY	Amino sugar and nucleotide sugar metabolism	RT		9	1.2	6.7E-5	1.3E-3
KEGG_PATHWAY	Butanoate metabolism	RT		8	1.1	6.9E-5	1.3E-3
KEGG_PATHWAY	Fructose and mannose metabolism	RT		9	1.2	7.9E-5	1.5E-3
KEGG_PATHWAY	Fructose and mannose metabolism	RT		9	1.2	7.9E-5	1.5E-3
KEGG_PATHWAY	Nitrogen metabolism	RT		8	1.1	8.4E-5	1.6E-3
KEGG_PATHWAY	Nitrogen metabolism	RT		8	1.1	8.4E-5	1.6E-3
KEGG_PATHWAY	Nitrogen metabolism	RT		8	1.1	8.4E-5	1.6E-3
KEGG_PATHWAY	Nitrogen metabolism	RT		8	1.1	8.4E-5	1.6E-3
KEGG_PATHWAY	Nitrogen metabolism	RT		8	1.1	8.4E-5	1.6E-3
KEGG_PATHWAY	Butanoate metabolism	RT		8	1.1	1.0E-4	1.9E-3
KEGG_PATHWAY	Nitrogen metabolism	RT		8	1.1	1.0E-4	1.9E-3
KEGG_PATHWAY	Butanoate metabolism	RT		8	1.1	1.0E-4	1.9E-3
KEGG_PATHWAY	Nitrogen metabolism	RT		8	1.1	1.0E-4	1.9E-3
KEGG_PATHWAY	Nitrogen metabolism	RT		8	1.1	1.0E-4	1.9E-3
KEGG_PATHWAY	Nitrogen metabolism	RT		8	1.1	1.2E-4	2.3E-3
KEGG_PATHWAY	Nitrogen metabolism	RT		8	1.1	1.2E-4	2.3E-3
KEGG_PATHWAY	Nitrogen metabolism	RT		8	1.1	1.2E-4	2.3E-3
KEGG_PATHWAY	Nitrogen metabolism	RT		8	1.1	1.2E-4	2.3E-3
KEGG_PATHWAY	Nitrogen metabolism	RT		8	1.1	1.2E-4	2.3E-3
KEGG_PATHWAY	Nitrogen metabolism	RT		8	1.1	1.2E-4	2.3E-3
KEGG_PATHWAY	Pyruvate metabolism	RT		9	1.2	1.3E-4	2.3E-3
KEGG_PATHWAY	Pyruvate metabolism	RT		9	1.2	1.3E-4	2.3E-3
KEGG_PATHWAY	Fructose and mannose metabolism	RT		9	1.2	1.5E-4	2.7E-3
KEGG_PATHWAY	Fructose and mannose metabolism	RT		9	1.2	1.7E-4	3.1E-3
KEGG_PATHWAY	Fructose and mannose metabolism	RT		8	1.1	1.8E-4	3.1E-3
KEGG_PATHWAY	Nitrogen metabolism	RT		8	1.1	2.1E-4	3.7E-3
KEGG_PATHWAY	Arginine and proline metabolism	RT		8	1.1	2.1E-4	3.7E-3
KEGG_PATHWAY	Fructose and mannose metabolism	RT		9	1.2	2.3E-4	3.9E-3
KEGG_PATHWAY	Arginine and proline metabolism	RT		8	1.1	2.5E-4	4.2E-3
KEGG_PATHWAY	Arginine and proline metabolism	RT		8	1.1	2.5E-4	4.2E-3
KEGG_PATHWAY	Phosphotransferase system (PTS)	RT		9	1.2	2.6E-4	4.4E-3
KEGG_PATHWAY	Butanoate metabolism	RT		7	1.0	2.7E-4	4.5E-3
KEGG_PATHWAY	Biosynthesis of siderophore group nonribosomal peptides	RT		5	0.7	2.9E-4	4.8E-3
KEGG_PATHWAY	Pyruvate metabolism	RT		8	1.1	2.9E-4	4.7E-3
KEGG_PATHWAY	Citrate cycle (TCA cycle)	RT		7	1.0	3.3E-4	5.2E-3
KEGG_PATHWAY	Butanoate metabolism	RT		7	1.0	3.3E-4	5.2E-3
KEGG_PATHWAY	Arginine and proline metabolism	RT		8	1.1	3.4E-4	5.4E-3
KEGG_PATHWAY	Arginine and proline metabolism	RT		8	1.1	3.4E-4	5.4E-3
KEGG_PATHWAY	Arginine and proline metabolism	RT		8	1.1	3.4E-4	5.4E-3
KEGG_PATHWAY	Arginine and proline metabolism	RT		8	1.1	3.4E-4	5.4E-3
KEGG_PATHWAY	Butanoate metabolism	RT		7	1.0	3.9E-4	6.2E-3
KEGG_PATHWAY	Starch and sucrose metabolism	RT		7	1.0	3.9E-4	6.2E-3
KEGG_PATHWAY	Butanoate metabolism	RT		7	1.0	3.9E-4	6.2E-3
KEGG_PATHWAY	Arginine and proline metabolism	RT		8	1.1	3.9E-4	6.2E-3
KEGG_PATHWAY	Pyruvate metabolism	RT		8	1.1	4.6E-4	7.0E-3
KEGG_PATHWAY	Arginine and proline metabolism	RT		8	1.1	4.6E-4	7.0E-3
KEGG_PATHWAY	Pyruvate metabolism	RT		8	1.1	4.6E-4	7.0E-3
KEGG_PATHWAY	Butanoate metabolism	RT		7	1.0	4.7E-4	7.2E-3
KEGG_PATHWAY	Citrate cycle (TCA cycle)	RT		7	1.0	4.7E-4	7.2E-3
KEGG_PATHWAY	Arginine and proline metabolism	RT		8	1.1	5.3E-4	7.9E-3
KEGG_PATHWAY	Butanoate metabolism	RT		7	1.0	5.6E-4	8.4E-3
KEGG_PATHWAY	Butanoate metabolism	RT		7	1.0	5.6E-4	8.4E-3
KEGG_PATHWAY	Citrate cycle (TCA cycle)	RT		7	1.0	5.6E-4	8.4E-3
KEGG_PATHWAY	Fructose and mannose metabolism	RT		8	1.1	6.0E-4	8.9E-3
KEGG_PATHWAY	Pyruvate metabolism	RT		8	1.1	6.0E-4	8.9E-3
KEGG_PATHWAY	Amino sugar and nucleotide sugar metabolism	RT		8	1.1	6.0E-4	8.9E-3
KEGG_PATHWAY	Fructose and mannose metabolism	RT		7	1.0	6.6E-4	9.7E-3
KEGG_PATHWAY	Fructose and mannose metabolism	RT		7	1.0	7.8E-4	1.1E-2
KEGG_PATHWAY	Purine metabolism	RT		10	1.4	8.4E-4	1.2E-2
KEGG_PATHWAY	Purine metabolism	RT		10	1.4	9.2E-4	1.3E-2
KEGG_PATHWAY	Purine metabolism	RT		10	1.4	9.2E-4	1.3E-2
KEGG_PATHWAY	Purine metabolism	RT		10	1.4	9.2E-4	1.3E-2
KEGG_PATHWAY	Purine metabolism	RT		10	1.4	9.2E-4	1.3E-2
KEGG_PATHWAY	Purine metabolism	RT		10	1.4	1.0E-3	1.4E-2
KEGG_PATHWAY	Purine metabolism	RT		10	1.4	1.1E-3	1.5E-2
KEGG_PATHWAY	Purine metabolism	RT		10	1.4	1.1E-3	1.5E-2
KEGG_PATHWAY	Purine metabolism	RT		10	1.4	1.2E-3	1.7E-2
KEGG_PATHWAY	Purine metabolism	RT		10	1.4	1.2E-3	1.7E-2
KEGG_PATHWAY	Butanoate metabolism	RT		7	1.0	1.2E-3	1.7E-2
KEGG_PATHWAY	Purine metabolism	RT		10	1.4	1.3E-3	1.8E-2
KEGG_PATHWAY	Purine metabolism	RT		10	1.4	1.3E-3	1.8E-2
KEGG_PATHWAY	Purine metabolism	RT		10	1.4	1.3E-3	1.8E-2
KEGG_PATHWAY	Purine metabolism	RT		10	1.4	1.3E-3	1.8E-2
KEGG_PATHWAY	Purine metabolism	RT		10	1.4	1.4E-3	1.9E-2
KEGG_PATHWAY	Purine metabolism	RT		10	1.4	1.4E-3	1.9E-2
KEGG_PATHWAY	Alanine, aspartate and glutamate metabolism	RT		6	0.8	1.5E-3	2.0E-2
KEGG_PATHWAY	Fructose and mannose metabolism	RT		8	1.1	1.6E-3	2.1E-2
KEGG_PATHWAY	Alanine, aspartate and glutamate metabolism	RT		6	0.8	1.8E-3	2.3E-2
KEGG_PATHWAY	Alanine, aspartate and glutamate metabolism	RT		6	0.8	1.8E-3	2.3E-2
KEGG_PATHWAY	Alanine, aspartate and glutamate metabolism	RT		6	0.8	1.8E-3	2.3E-2
KEGG_PATHWAY	Alanine, aspartate and glutamate metabolism	RT		6	0.8	1.8E-3	2.3E-2
KEGG_PATHWAY	Citrate cycle (TCA cycle)	RT		6	0.8	1.8E-3	2.3E-2
KEGG_PATHWAY	Alanine, aspartate and glutamate metabolism	RT		6	0.8	1.8E-3	2.3E-2
KEGG_PATHWAY	Alanine, aspartate and glutamate metabolism	RT		6	0.8	1.8E-3	2.3E-2
KEGG_PATHWAY	Alanine, aspartate and glutamate metabolism	RT		6	0.8	1.8E-3	2.3E-2
KEGG_PATHWAY	Arginine and proline metabolism	RT		7	1.0	1.8E-3	2.4E-2
KEGG_PATHWAY	Arginine and proline metabolism	RT		7	1.0	1.8E-3	2.4E-2
KEGG_PATHWAY	Amino sugar and nucleotide sugar metabolism	RT		7	1.0	1.8E-3	2.4E-2
KEGG_PATHWAY	Citrate cycle (TCA cycle)	RT		6	0.8	2.1E-3	2.7E-2
KEGG_PATHWAY	Alanine, aspartate and glutamate metabolism	RT		6	0.8	2.1E-3	2.7E-2
KEGG_PATHWAY	Alanine, aspartate and glutamate metabolism	RT		6	0.8	2.1E-3	2.7E-2
KEGG_PATHWAY	Citrate cycle (TCA cycle)	RT		6	0.8	2.1E-3	2.7E-2
KEGG_PATHWAY	Citrate cycle (TCA cycle)	RT		6	0.8	2.1E-3	2.7E-2
KEGG_PATHWAY	Citrate cycle (TCA cycle)	RT		6	0.8	2.1E-3	2.7E-2
KEGG_PATHWAY	Butanoate metabolism	RT		6	0.8	2.1E-3	2.7E-2
KEGG_PATHWAY	Butanoate metabolism	RT		6	0.8	2.1E-3	2.7E-2
KEGG_PATHWAY	Citrate cycle (TCA cycle)	RT		6	0.8	2.1E-3	2.7E-2
KEGG_PATHWAY	Alanine, aspartate and glutamate metabolism	RT		6	0.8	2.1E-3	2.7E-2
KEGG_PATHWAY	Alanine, aspartate and glutamate metabolism	RT		6	0.8	2.1E-3	2.7E-2
KEGG_PATHWAY	Alanine, aspartate and glutamate metabolism	RT		6	0.8	2.1E-3	2.7E-2
KEGG_PATHWAY	Alanine, aspartate and glutamate metabolism	RT		6	0.8	2.1E-3	2.7E-2
KEGG_PATHWAY	Alanine, aspartate and glutamate metabolism	RT		6	0.8	2.1E-3	2.7E-2
KEGG_PATHWAY	Citrate cycle (TCA cycle)	RT		6	0.8	2.1E-3	2.7E-2
KEGG_PATHWAY	Alanine, aspartate and glutamate metabolism	RT		6	0.8	2.1E-3	2.7E-2
KEGG_PATHWAY	Benzoate degradation via CoA ligation	RT		5	0.7	2.3E-3	2.9E-2
KEGG_PATHWAY	Arginine and proline metabolism	RT		7	1.0	2.4E-3	3.0E-2
KEGG_PATHWAY	Arginine and proline metabolism	RT		7	1.0	2.4E-3	3.0E-2
KEGG_PATHWAY	Arginine and proline metabolism	RT		7	1.0	2.4E-3	3.0E-2
KEGG_PATHWAY	Citrate cycle (TCA cycle)	RT		6	0.8	2.5E-3	3.1E-2
KEGG_PATHWAY	Citrate cycle (TCA cycle)	RT		6	0.8	2.5E-3	3.1E-2
KEGG_PATHWAY	Citrate cycle (TCA cycle)	RT		6	0.8	2.5E-3	3.1E-2
KEGG_PATHWAY	Arginine and proline metabolism	RT		7	1.0	2.7E-3	3.3E-2
KEGG_PATHWAY	Benzoate degradation via CoA ligation	RT		5	0.7	2.8E-3	3.4E-2
KEGG_PATHWAY	Bacterial chemotaxis	RT		5	0.7	2.8E-3	3.4E-2
KEGG_PATHWAY	Benzoate degradation via CoA ligation	RT		5	0.7	2.8E-3	3.4E-2
KEGG_PATHWAY	Citrate cycle (TCA cycle)	RT		6	0.8	2.8E-3	3.5E-2
KEGG_PATHWAY	Citrate cycle (TCA cycle)	RT		6	0.8	2.8E-3	3.5E-2
KEGG_PATHWAY	Citrate cycle (TCA cycle)	RT		6	0.8	2.8E-3	3.5E-2
KEGG_PATHWAY	Purine metabolism	RT		9	1.2	2.9E-3	3.5E-2
KEGG_PATHWAY	Phosphotransferase system (PTS)	RT		8	1.1	3.0E-3	3.5E-2
KEGG_PATHWAY	Phosphotransferase system (PTS)	RT		7	1.0	3.0E-3	3.5E-2
KEGG_PATHWAY	Starch and sucrose metabolism	RT		6	0.8	3.3E-3	3.9E-2
KEGG_PATHWAY	Alanine, aspartate and glutamate metabolism	RT		6	0.8	3.3E-3	3.9E-2
KEGG_PATHWAY	Starch and sucrose metabolism	RT		6	0.8	3.3E-3	3.9E-2
KEGG_PATHWAY	Starch and sucrose metabolism	RT		6	0.8	3.3E-3	3.9E-2
KEGG_PATHWAY	Starch and sucrose metabolism	RT		6	0.8	3.3E-3	3.9E-2
KEGG_PATHWAY	Starch and sucrose metabolism	RT		6	0.8	3.3E-3	3.9E-2
KEGG_PATHWAY	Bacterial chemotaxis	RT		5	0.7	3.4E-3	3.9E-2
KEGG_PATHWAY	Bacterial chemotaxis	RT		5	0.7	3.4E-3	3.9E-2
KEGG_PATHWAY	Bacterial chemotaxis	RT		5	0.7	3.4E-3	3.9E-2
KEGG_PATHWAY	Bacterial chemotaxis	RT		5	0.7	3.4E-3	3.9E-2
KEGG_PATHWAY	Bacterial chemotaxis	RT		5	0.7	3.4E-3	3.9E-2
KEGG_PATHWAY	Bacterial chemotaxis	RT		5	0.7	3.4E-3	3.9E-2
KEGG_PATHWAY	Phosphotransferase system (PTS)	RT		7	1.0	3.7E-3	4.3E-2
KEGG_PATHWAY	Starch and sucrose metabolism	RT		6	0.8	3.8E-3	4.3E-2
KEGG_PATHWAY	Starch and sucrose metabolism	RT		6	0.8	3.8E-3	4.3E-2
KEGG_PATHWAY	Butanoate metabolism	RT		6	0.8	3.8E-3	4.3E-2
KEGG_PATHWAY	Bacterial chemotaxis	RT		5	0.7	4.1E-3	4.6E-2
KEGG_PATHWAY	Bacterial chemotaxis	RT		5	0.7	4.1E-3	4.6E-2
KEGG_PATHWAY	Bacterial chemotaxis	RT		5	0.7	4.1E-3	4.6E-2
KEGG_PATHWAY	Bacterial chemotaxis	RT		5	0.7	4.1E-3	4.6E-2
KEGG_PATHWAY	Starch and sucrose metabolism	RT		6	0.8	4.3E-3	4.8E-2
KEGG_PATHWAY	Citrate cycle (TCA cycle)	RT		6	0.8	4.3E-3	4.8E-2
KEGG_PATHWAY	Tryptophan metabolism	RT		4	0.5	4.5E-3	5.0E-2
KEGG_PATHWAY	Fatty acid metabolism	RT		4	0.5	4.5E-3	5.0E-2
KEGG_PATHWAY	Fatty acid metabolism	RT		4	0.5	4.5E-3	5.0E-2
KEGG_PATHWAY	Methane metabolism	RT		4	0.5	4.5E-3	5.0E-2
KEGG_PATHWAY	Bacterial chemotaxis	RT		5	0.7	4.9E-3	5.4E-2
KEGG_PATHWAY	Bacterial chemotaxis	RT		5	0.7	4.9E-3	5.4E-2
KEGG_PATHWAY	Bacterial chemotaxis	RT		5	0.7	4.9E-3	5.4E-2
KEGG_PATHWAY	Nitrogen metabolism	RT		6	0.8	4.9E-3	5.4E-2
KEGG_PATHWAY	Starch and sucrose metabolism	RT		6	0.8	4.9E-3	5.4E-2
KEGG_PATHWAY	Nitrogen metabolism	RT		6	0.8	4.9E-3	5.4E-2
KEGG_PATHWAY	Phosphotransferase system (PTS)	RT		7	1.0	5.1E-3	5.5E-2
KEGG_PATHWAY	Butanoate metabolism	RT		6	0.8	5.5E-3	6.0E-2
KEGG_PATHWAY	Fatty acid metabolism	RT		4	0.5	5.9E-3	6.2E-2
KEGG_PATHWAY	Methane metabolism	RT		4	0.5	5.9E-3	6.2E-2
KEGG_PATHWAY	Methane metabolism	RT		4	0.5	5.9E-3	6.2E-2
KEGG_PATHWAY	Fatty acid metabolism	RT		4	0.5	5.9E-3	6.2E-2
KEGG_PATHWAY	Methane metabolism	RT		4	0.5	5.9E-3	6.2E-2
KEGG_PATHWAY	Fatty acid metabolism	RT		4	0.5	5.9E-3	6.2E-2
KEGG_PATHWAY	Starch and sucrose metabolism	RT		6	0.8	6.2E-3	6.6E-2
KEGG_PATHWAY	Purine metabolism	RT		9	1.2	6.3E-3	6.6E-2
KEGG_PATHWAY	Bacterial chemotaxis	RT		5	0.7	6.7E-3	7.0E-2
KEGG_PATHWAY	Bacterial chemotaxis	RT		5	0.7	6.7E-3	7.0E-2
KEGG_PATHWAY	Phosphotransferase system (PTS)	RT		7	1.0	6.8E-3	7.0E-2
KEGG_PATHWAY	Butanoate metabolism	RT		6	0.8	7.0E-3	7.2E-2
KEGG_PATHWAY	Methane metabolism	RT		4	0.5	7.4E-3	7.5E-2
KEGG_PATHWAY	Methane metabolism	RT		4	0.5	7.4E-3	7.5E-2
KEGG_PATHWAY	Fatty acid metabolism	RT		4	0.5	7.4E-3	7.5E-2
KEGG_PATHWAY	Methane metabolism	RT		4	0.5	7.4E-3	7.5E-2
KEGG_PATHWAY	Methane metabolism	RT		4	0.5	7.4E-3	7.5E-2
KEGG_PATHWAY	Methane metabolism	RT		4	0.5	7.4E-3	7.5E-2
KEGG_PATHWAY	Methane metabolism	RT		4	0.5	7.4E-3	7.5E-2
KEGG_PATHWAY	Methane metabolism	RT		4	0.5	7.4E-3	7.5E-2
KEGG_PATHWAY	Fatty acid metabolism	RT		4	0.5	7.4E-3	7.5E-2
KEGG_PATHWAY	Methane metabolism	RT		4	0.5	7.4E-3	7.5E-2
KEGG_PATHWAY	Fatty acid metabolism	RT		4	0.5	7.4E-3	7.5E-2
KEGG_PATHWAY	Methane metabolism	RT		4	0.5	7.4E-3	7.5E-2
KEGG_PATHWAY	Glycerophospholipid metabolism	RT		5	0.7	7.8E-3	7.8E-2
KEGG_PATHWAY	Glycerophospholipid metabolism	RT		5	0.7	9.0E-3	8.9E-2
KEGG_PATHWAY	Glycerophospholipid metabolism	RT		5	0.7	9.0E-3	8.9E-2
KEGG_PATHWAY	Fatty acid metabolism	RT		4	0.5	9.2E-3	9.1E-2
KEGG_PATHWAY	Fatty acid metabolism	RT		4	0.5	9.2E-3	9.1E-2
KEGG_PATHWAY	Alanine, aspartate and glutamate metabolism	RT		5	0.7	1.0E-2	1.0E-1
KEGG_PATHWAY	Fatty acid biosynthesis	RT		4	0.5	1.1E-2	1.1E-1
KEGG_PATHWAY	Fatty acid metabolism	RT		4	0.5	1.1E-2	1.1E-1
KEGG_PATHWAY	Starch and sucrose metabolism	RT		5	0.7	1.2E-2	1.1E-1
KEGG_PATHWAY	Fructose and mannose metabolism	RT		6	0.8	1.2E-2	1.1E-1
KEGG_PATHWAY	Phosphotransferase system (PTS)	RT		6	0.8	1.2E-2	1.1E-1
KEGG_PATHWAY	Arginine and proline metabolism	RT		6	0.8	1.2E-2	1.1E-1
KEGG_PATHWAY	Phosphotransferase system (PTS)	RT		6	0.8	1.3E-2	1.2E-1
KEGG_PATHWAY	Phosphotransferase system (PTS)	RT		6	0.8	1.3E-2	1.2E-1
KEGG_PATHWAY	Starch and sucrose metabolism	RT		5	0.7	1.3E-2	1.2E-1
KEGG_PATHWAY	Phosphotransferase system (PTS)	RT		7	1.0	1.3E-2	1.2E-1
KEGG_PATHWAY	Nicotinate and nicotinamide metabolism	RT		4	0.5	1.4E-2	1.2E-1
KEGG_PATHWAY	Benzoate degradation via CoA ligation	RT		4	0.5	1.4E-2	1.2E-1
KEGG_PATHWAY	Fatty acid metabolism	RT		4	0.5	1.4E-2	1.2E-1
KEGG_PATHWAY	Citrate cycle (TCA cycle)	RT		5	0.7	1.5E-2	1.4E-1
KEGG_PATHWAY	Phosphotransferase system (PTS)	RT		7	1.0	1.5E-2	1.4E-1
KEGG_PATHWAY	Phosphotransferase system (PTS)	RT		6	0.8	1.6E-2	1.4E-1
KEGG_PATHWAY	Ubiquinone and other terpenoid-quinone biosynthesis	RT		4	0.5	1.6E-2	1.4E-1
KEGG_PATHWAY	Fatty acid metabolism	RT		4	0.5	1.6E-2	1.4E-1
KEGG_PATHWAY	Ubiquinone and other terpenoid-quinone biosynthesis	RT		4	0.5	1.6E-2	1.4E-1
KEGG_PATHWAY	Nicotinate and nicotinamide metabolism	RT		4	0.5	1.6E-2	1.4E-1
KEGG_PATHWAY	Nicotinate and nicotinamide metabolism	RT		4	0.5	1.6E-2	1.4E-1
KEGG_PATHWAY	Ubiquinone and other terpenoid-quinone biosynthesis	RT		4	0.5	1.6E-2	1.4E-1
KEGG_PATHWAY	Ubiquinone and other terpenoid-quinone biosynthesis	RT		4	0.5	1.6E-2	1.4E-1
KEGG_PATHWAY	Fatty acid metabolism	RT		4	0.5	1.6E-2	1.4E-1
KEGG_PATHWAY	Ubiquinone and other terpenoid-quinone biosynthesis	RT		4	0.5	1.6E-2	1.4E-1
KEGG_PATHWAY	Ubiquinone and other terpenoid-quinone biosynthesis	RT		4	0.5	1.6E-2	1.4E-1
KEGG_PATHWAY	Nicotinate and nicotinamide metabolism	RT		4	0.5	1.6E-2	1.4E-1
KEGG_PATHWAY	Ubiquinone and other terpenoid-quinone biosynthesis	RT		4	0.5	1.6E-2	1.4E-1
KEGG_PATHWAY	Nicotinate and nicotinamide metabolism	RT		4	0.5	1.6E-2	1.4E-1
KEGG_PATHWAY	Nicotinate and nicotinamide metabolism	RT		4	0.5	1.6E-2	1.4E-1
KEGG_PATHWAY	Ubiquinone and other terpenoid-quinone biosynthesis	RT		4	0.5	1.6E-2	1.4E-1
KEGG_PATHWAY	Nicotinate and nicotinamide metabolism	RT		4	0.5	1.6E-2	1.4E-1
KEGG_PATHWAY	Starch and sucrose metabolism	RT		5	0.7	1.7E-2	1.5E-1
KEGG_PATHWAY	Propanoate metabolism	RT		5	0.7	1.7E-2	1.5E-1
KEGG_PATHWAY	Phosphotransferase system (PTS)	RT		6	0.8	1.7E-2	1.5E-1
KEGG_PATHWAY	Phosphotransferase system (PTS)	RT		6	0.8	1.7E-2	1.5E-1
KEGG_PATHWAY	Fructose and mannose metabolism	RT		6	0.8	1.7E-2	1.5E-1
KEGG_PATHWAY	Pentose phosphate pathway	RT		5	0.7	1.9E-2	1.6E-1
KEGG_PATHWAY	Starch and sucrose metabolism	RT		5	0.7	1.9E-2	1.6E-1
KEGG_PATHWAY	Nicotinate and nicotinamide metabolism	RT		4	0.5	1.9E-2	1.6E-1
KEGG_PATHWAY	Nicotinate and nicotinamide metabolism	RT		4	0.5	1.9E-2	1.6E-1
KEGG_PATHWAY	Nicotinate and nicotinamide metabolism	RT		4	0.5	1.9E-2	1.6E-1
KEGG_PATHWAY	Nicotinate and nicotinamide metabolism	RT		4	0.5	1.9E-2	1.6E-1
KEGG_PATHWAY	Ubiquinone and other terpenoid-quinone biosynthesis	RT		4	0.5	1.9E-2	1.6E-1
KEGG_PATHWAY	Bacterial chemotaxis	RT		4	0.5	1.9E-2	1.6E-1
KEGG_PATHWAY	Nicotinate and nicotinamide metabolism	RT		4	0.5	1.9E-2	1.6E-1
KEGG_PATHWAY	Nicotinate and nicotinamide metabolism	RT		4	0.5	1.9E-2	1.6E-1
KEGG_PATHWAY	Ubiquinone and other terpenoid-quinone biosynthesis	RT		4	0.5	1.9E-2	1.6E-1
KEGG_PATHWAY	Ubiquinone and other terpenoid-quinone biosynthesis	RT		4	0.5	1.9E-2	1.6E-1
KEGG_PATHWAY	Nicotinate and nicotinamide metabolism	RT		4	0.5	1.9E-2	1.6E-1
KEGG_PATHWAY	Ubiquinone and other terpenoid-quinone biosynthesis	RT		4	0.5	1.9E-2	1.6E-1
KEGG_PATHWAY	Ubiquinone and other terpenoid-quinone biosynthesis	RT		4	0.5	1.9E-2	1.6E-1
KEGG_PATHWAY	Ubiquinone and other terpenoid-quinone biosynthesis	RT		4	0.5	1.9E-2	1.6E-1
KEGG_PATHWAY	Nicotinate and nicotinamide metabolism	RT		4	0.5	1.9E-2	1.6E-1
KEGG_PATHWAY	Nucleotide excision repair	RT		3	0.4	2.0E-2	1.7E-1
KEGG_PATHWAY	Nucleotide excision repair	RT		3	0.4	2.0E-2	1.7E-1
KEGG_PATHWAY	Glyoxylate and dicarboxylate metabolism	RT		5	0.7	2.1E-2	1.7E-1
KEGG_PATHWAY	Starch and sucrose metabolism	RT		5	0.7	2.1E-2	1.7E-1
KEGG_PATHWAY	Bacterial chemotaxis	RT		4	0.5	2.2E-2	1.8E-1
KEGG_PATHWAY	Benzoate degradation via CoA ligation	RT		4	0.5	2.2E-2	1.8E-1
KEGG_PATHWAY	Nicotinate and nicotinamide metabolism	RT		4	0.5	2.2E-2	1.8E-1
KEGG_PATHWAY	Phenylalanine, tyrosine and tryptophan biosynthesis	RT		4	0.5	2.5E-2	2.1E-1
KEGG_PATHWAY	Phenylalanine, tyrosine and tryptophan biosynthesis	RT		4	0.5	2.5E-2	2.1E-1
KEGG_PATHWAY	Oxidative phosphorylation	RT		5	0.7	2.5E-2	2.0E-1
KEGG_PATHWAY	Glyoxylate and dicarboxylate metabolism	RT		5	0.7	2.5E-2	2.0E-1
KEGG_PATHWAY	Glyoxylate and dicarboxylate metabolism	RT		5	0.7	2.5E-2	2.0E-1
KEGG_PATHWAY	Glyoxylate and dicarboxylate metabolism	RT		5	0.7	2.5E-2	2.0E-1
KEGG_PATHWAY	Pyrimidine metabolism	RT		6	0.8	2.5E-2	2.0E-1
KEGG_PATHWAY	Pyrimidine metabolism	RT		6	0.8	2.5E-2	2.0E-1
KEGG_PATHWAY	Pyrimidine metabolism	RT		6	0.8	2.5E-2	2.0E-1
KEGG_PATHWAY	Nucleotide excision repair	RT		3	0.4	2.5E-2	2.1E-1
KEGG_PATHWAY	Nucleotide excision repair	RT		3	0.4	2.5E-2	2.1E-1
KEGG_PATHWAY	Nucleotide excision repair	RT		3	0.4	2.5E-2	2.1E-1
KEGG_PATHWAY	Nucleotide excision repair	RT		3	0.4	2.5E-2	2.1E-1
KEGG_PATHWAY	Nucleotide excision repair	RT		3	0.4	2.5E-2	2.1E-1
KEGG_PATHWAY	Nucleotide excision repair	RT		3	0.4	2.5E-2	2.1E-1
KEGG_PATHWAY	Nucleotide excision repair	RT		3	0.4	2.5E-2	2.1E-1
KEGG_PATHWAY	Nucleotide excision repair	RT		3	0.4	2.5E-2	2.1E-1
KEGG_PATHWAY	Nucleotide excision repair	RT		3	0.4	2.5E-2	2.1E-1
KEGG_PATHWAY	Nucleotide excision repair	RT		3	0.4	2.5E-2	2.1E-1
KEGG_PATHWAY	Nucleotide excision repair	RT		3	0.4	2.5E-2	2.1E-1
KEGG_PATHWAY	Nucleotide excision repair	RT		3	0.4	2.5E-2	2.1E-1
KEGG_PATHWAY	Nucleotide excision repair	RT		3	0.4	2.5E-2	2.1E-1
KEGG_PATHWAY	Nucleotide excision repair	RT		3	0.4	2.5E-2	2.1E-1
KEGG_PATHWAY	Pyrimidine metabolism	RT		6	0.8	2.7E-2	2.2E-1
KEGG_PATHWAY	Pyrimidine metabolism	RT		6	0.8	2.7E-2	2.2E-1
KEGG_PATHWAY	Pyrimidine metabolism	RT		6	0.8	2.7E-2	2.2E-1
KEGG_PATHWAY	Pyrimidine metabolism	RT		6	0.8	2.7E-2	2.2E-1
KEGG_PATHWAY	Pyrimidine metabolism	RT		6	0.8	2.7E-2	2.2E-1
KEGG_PATHWAY	Pyrimidine metabolism	RT		6	0.8	2.7E-2	2.2E-1
KEGG_PATHWAY	Pyrimidine metabolism	RT		6	0.8	2.7E-2	2.2E-1
KEGG_PATHWAY	Pyrimidine metabolism	RT		6	0.8	2.7E-2	2.2E-1
KEGG_PATHWAY	Pyrimidine metabolism	RT		6	0.8	2.7E-2	2.2E-1
KEGG_PATHWAY	Pyrimidine metabolism	RT		6	0.8	2.7E-2	2.2E-1
KEGG_PATHWAY	Pyrimidine metabolism	RT		6	0.8	2.7E-2	2.2E-1
KEGG_PATHWAY	Pyrimidine metabolism	RT		6	0.8	2.7E-2	2.2E-1
KEGG_PATHWAY	Phosphotransferase system (PTS)	RT		6	0.8	2.7E-2	2.2E-1
KEGG_PATHWAY	Pyrimidine metabolism	RT		6	0.8	2.7E-2	2.2E-1
KEGG_PATHWAY	Glyoxylate and dicarboxylate metabolism	RT		5	0.7	2.8E-2	2.2E-1
KEGG_PATHWAY	Glyoxylate and dicarboxylate metabolism	RT		5	0.7	2.8E-2	2.2E-1
KEGG_PATHWAY	Glyoxylate and dicarboxylate metabolism	RT		5	0.7	2.8E-2	2.2E-1
KEGG_PATHWAY	Phenylalanine, tyrosine and tryptophan biosynthesis	RT		4	0.5	2.9E-2	2.2E-1
KEGG_PATHWAY	Phenylalanine, tyrosine and tryptophan biosynthesis	RT		4	0.5	2.9E-2	2.2E-1
KEGG_PATHWAY	Phenylalanine, tyrosine and tryptophan biosynthesis	RT		4	0.5	2.9E-2	2.2E-1
KEGG_PATHWAY	Phenylalanine, tyrosine and tryptophan biosynthesis	RT		4	0.5	2.9E-2	2.2E-1
KEGG_PATHWAY	Phenylalanine, tyrosine and tryptophan biosynthesis	RT		4	0.5	2.9E-2	2.2E-1
KEGG_PATHWAY	Phenylalanine, tyrosine and tryptophan biosynthesis	RT		4	0.5	2.9E-2	2.2E-1
KEGG_PATHWAY	Phenylalanine, tyrosine and tryptophan biosynthesis	RT		4	0.5	2.9E-2	2.2E-1
KEGG_PATHWAY	Phenylalanine, tyrosine and tryptophan biosynthesis	RT		4	0.5	2.9E-2	2.2E-1
KEGG_PATHWAY	Phenylalanine, tyrosine and tryptophan biosynthesis	RT		4	0.5	2.9E-2	2.2E-1
KEGG_PATHWAY	Phenylalanine, tyrosine and tryptophan biosynthesis	RT		4	0.5	2.9E-2	2.2E-1
KEGG_PATHWAY	Phenylalanine, tyrosine and tryptophan biosynthesis	RT		4	0.5	2.9E-2	2.2E-1
KEGG_PATHWAY	Phenylalanine, tyrosine and tryptophan biosynthesis	RT		4	0.5	2.9E-2	2.2E-1
KEGG_PATHWAY	Glyoxylate and dicarboxylate metabolism	RT		5	0.7	3.0E-2	2.3E-1
KEGG_PATHWAY	Glyoxylate and dicarboxylate metabolism	RT		5	0.7	3.0E-2	2.3E-1
KEGG_PATHWAY	Glyoxylate and dicarboxylate metabolism	RT		5	0.7	3.0E-2	2.3E-1
KEGG_PATHWAY	Starch and sucrose metabolism	RT		5	0.7	3.0E-2	2.3E-1
KEGG_PATHWAY	Glyoxylate and dicarboxylate metabolism	RT		5	0.7	3.0E-2	2.3E-1
KEGG_PATHWAY	Glyoxylate and dicarboxylate metabolism	RT		5	0.7	3.0E-2	2.3E-1
KEGG_PATHWAY	Lysine degradation	RT		3	0.4	3.2E-2	2.5E-1
KEGG_PATHWAY	Histidine metabolism	RT		3	0.4	3.2E-2	2.5E-1
KEGG_PATHWAY	Lysine degradation	RT		3	0.4	3.2E-2	2.5E-1
KEGG_PATHWAY	Histidine metabolism	RT		3	0.4	3.2E-2	2.5E-1
KEGG_PATHWAY	Histidine metabolism	RT		3	0.4	3.2E-2	2.5E-1
KEGG_PATHWAY	Histidine metabolism	RT		3	0.4	3.2E-2	2.5E-1
KEGG_PATHWAY	Histidine metabolism	RT		3	0.4	3.2E-2	2.5E-1
KEGG_PATHWAY	Nucleotide excision repair	RT		3	0.4	3.2E-2	2.5E-1
KEGG_PATHWAY	Valine, leucine and isoleucine degradation	RT		3	0.4	3.2E-2	2.5E-1
KEGG_PATHWAY	Histidine metabolism	RT		3	0.4	3.2E-2	2.5E-1
KEGG_PATHWAY	Lysine degradation	RT		3	0.4	3.2E-2	2.5E-1
KEGG_PATHWAY	Tryptophan metabolism	RT		3	0.4	3.2E-2	2.5E-1
KEGG_PATHWAY	Histidine metabolism	RT		3	0.4	3.2E-2	2.5E-1
KEGG_PATHWAY	Histidine metabolism	RT		3	0.4	3.2E-2	2.5E-1
KEGG_PATHWAY	Histidine metabolism	RT		3	0.4	3.2E-2	2.5E-1
KEGG_PATHWAY	Nucleotide excision repair	RT		3	0.4	3.2E-2	2.5E-1
KEGG_PATHWAY	Lysine degradation	RT		3	0.4	3.2E-2	2.5E-1
KEGG_PATHWAY	Tryptophan metabolism	RT		3	0.4	3.2E-2	2.5E-1
KEGG_PATHWAY	Tyrosine metabolism	RT		3	0.4	3.2E-2	2.5E-1
KEGG_PATHWAY	Histidine metabolism	RT		3	0.4	3.2E-2	2.5E-1
KEGG_PATHWAY	Histidine metabolism	RT		3	0.4	3.2E-2	2.5E-1
KEGG_PATHWAY	Histidine metabolism	RT		3	0.4	3.2E-2	2.5E-1
KEGG_PATHWAY	Histidine metabolism	RT		3	0.4	3.2E-2	2.5E-1
KEGG_PATHWAY	Tryptophan metabolism	RT		3	0.4	3.2E-2	2.5E-1
KEGG_PATHWAY	Histidine metabolism	RT		3	0.4	3.2E-2	2.5E-1
KEGG_PATHWAY	Tryptophan metabolism	RT		3	0.4	3.2E-2	2.5E-1
KEGG_PATHWAY	Histidine metabolism	RT		3	0.4	3.2E-2	2.5E-1
KEGG_PATHWAY	Lysine degradation	RT		3	0.4	3.2E-2	2.5E-1
KEGG_PATHWAY	Histidine metabolism	RT		3	0.4	3.2E-2	2.5E-1
KEGG_PATHWAY	Histidine metabolism	RT		3	0.4	3.2E-2	2.5E-1
KEGG_PATHWAY	Tryptophan metabolism	RT		3	0.4	3.2E-2	2.5E-1
KEGG_PATHWAY	Phenylalanine, tyrosine and tryptophan biosynthesis	RT		4	0.5	3.2E-2	2.5E-1
KEGG_PATHWAY	Phenylalanine, tyrosine and tryptophan biosynthesis	RT		4	0.5	3.2E-2	2.5E-1
KEGG_PATHWAY	Porphyrin and chlorophyll metabolism	RT		4	0.5	3.2E-2	2.5E-1
KEGG_PATHWAY	Phenylalanine, tyrosine and tryptophan biosynthesis	RT		4	0.5	3.2E-2	2.5E-1
KEGG_PATHWAY	Phenylalanine, tyrosine and tryptophan biosynthesis	RT		4	0.5	3.2E-2	2.5E-1
KEGG_PATHWAY	Phosphotransferase system (PTS)	RT		6	0.8	3.4E-2	2.5E-1
KEGG_PATHWAY	Porphyrin and chlorophyll metabolism	RT		4	0.5	3.6E-2	2.7E-1
KEGG_PATHWAY	Porphyrin and chlorophyll metabolism	RT		4	0.5	3.6E-2	2.7E-1
KEGG_PATHWAY	Porphyrin and chlorophyll metabolism	RT		4	0.5	3.6E-2	2.7E-1
KEGG_PATHWAY	Aminoacyl-tRNA biosynthesis	RT		4	0.5	3.6E-2	2.7E-1
KEGG_PATHWAY	Porphyrin and chlorophyll metabolism	RT		4	0.5	3.6E-2	2.7E-1
KEGG_PATHWAY	Porphyrin and chlorophyll metabolism	RT		4	0.5	3.6E-2	2.7E-1
KEGG_PATHWAY	Porphyrin and chlorophyll metabolism	RT		4	0.5	3.6E-2	2.7E-1
KEGG_PATHWAY	Fructose and mannose metabolism	RT		5	0.7	3.9E-2	2.8E-1
KEGG_PATHWAY	Oxidative phosphorylation	RT		5	0.7	3.9E-2	2.8E-1
KEGG_PATHWAY	Lysine degradation	RT		3	0.4	3.9E-2	2.9E-1
KEGG_PATHWAY	Tryptophan metabolism	RT		3	0.4	3.9E-2	2.9E-1
KEGG_PATHWAY	Tryptophan metabolism	RT		3	0.4	3.9E-2	2.9E-1
KEGG_PATHWAY	Lysine degradation	RT		3	0.4	3.9E-2	2.9E-1
KEGG_PATHWAY	Lysine degradation	RT		3	0.4	3.9E-2	2.9E-1
KEGG_PATHWAY	Lysine degradation	RT		3	0.4	3.9E-2	2.9E-1
KEGG_PATHWAY	Tyrosine metabolism	RT		3	0.4	3.9E-2	2.9E-1
KEGG_PATHWAY	Tryptophan metabolism	RT		3	0.4	3.9E-2	2.9E-1
KEGG_PATHWAY	Lysine degradation	RT		3	0.4	3.9E-2	2.9E-1
KEGG_PATHWAY	Glycerophospholipid metabolism	RT		4	0.5	4.1E-2	2.9E-1
KEGG_PATHWAY	Porphyrin and chlorophyll metabolism	RT		4	0.5	4.1E-2	2.9E-1
KEGG_PATHWAY	Porphyrin and chlorophyll metabolism	RT		4	0.5	4.1E-2	2.9E-1
KEGG_PATHWAY	Porphyrin and chlorophyll metabolism	RT		4	0.5	4.1E-2	2.9E-1
KEGG_PATHWAY	Porphyrin and chlorophyll metabolism	RT		4	0.5	4.1E-2	2.9E-1
KEGG_PATHWAY	Aminoacyl-tRNA biosynthesis	RT		4	0.5	4.1E-2	2.9E-1
KEGG_PATHWAY	Porphyrin and chlorophyll metabolism	RT		4	0.5	4.1E-2	2.9E-1
KEGG_PATHWAY	Porphyrin and chlorophyll metabolism	RT		4	0.5	4.1E-2	2.9E-1
KEGG_PATHWAY	Oxidative phosphorylation	RT		5	0.7	4.2E-2	3.0E-1
KEGG_PATHWAY	Oxidative phosphorylation	RT		5	0.7	4.2E-2	3.0E-1
KEGG_PATHWAY	Oxidative phosphorylation	RT		5	0.7	4.2E-2	3.0E-1
KEGG_PATHWAY	Oxidative phosphorylation	RT		5	0.7	4.2E-2	3.0E-1
KEGG_PATHWAY	Oxidative phosphorylation	RT		5	0.7	4.2E-2	3.0E-1
KEGG_PATHWAY	Oxidative phosphorylation	RT		5	0.7	4.2E-2	3.0E-1
KEGG_PATHWAY	Oxidative phosphorylation	RT		5	0.7	4.2E-2	3.0E-1
KEGG_PATHWAY	Oxidative phosphorylation	RT		5	0.7	4.2E-2	3.0E-1
KEGG_PATHWAY	Oxidative phosphorylation	RT		5	0.7	4.2E-2	3.0E-1
KEGG_PATHWAY	Oxidative phosphorylation	RT		5	0.7	4.2E-2	3.0E-1
KEGG_PATHWAY	Phosphotransferase system (PTS)	RT		5	0.7	4.2E-2	3.0E-1
KEGG_PATHWAY	Oxidative phosphorylation	RT		5	0.7	4.2E-2	3.0E-1
KEGG_PATHWAY	Oxidative phosphorylation	RT		5	0.7	4.2E-2	3.0E-1
KEGG_PATHWAY	Oxidative phosphorylation	RT		5	0.7	4.2E-2	3.0E-1
KEGG_PATHWAY	Oxidative phosphorylation	RT		5	0.7	4.2E-2	3.0E-1
KEGG_PATHWAY	Oxidative phosphorylation	RT		5	0.7	4.2E-2	3.0E-1
KEGG_PATHWAY	Oxidative phosphorylation	RT		5	0.7	4.2E-2	3.0E-1
KEGG_PATHWAY	Aminoacyl-tRNA biosynthesis	RT		4	0.5	4.5E-2	3.2E-1
KEGG_PATHWAY	Aminoacyl-tRNA biosynthesis	RT		4	0.5	4.5E-2	3.2E-1
KEGG_PATHWAY	Porphyrin and chlorophyll metabolism	RT		4	0.5	4.5E-2	3.2E-1
KEGG_PATHWAY	Glycerophospholipid metabolism	RT		4	0.5	4.5E-2	3.2E-1
KEGG_PATHWAY	Glycerophospholipid metabolism	RT		4	0.5	4.5E-2	3.2E-1
KEGG_PATHWAY	Glycerophospholipid metabolism	RT		4	0.5	4.5E-2	3.2E-1
KEGG_PATHWAY	Porphyrin and chlorophyll metabolism	RT		4	0.5	4.5E-2	3.2E-1
KEGG_PATHWAY	Porphyrin and chlorophyll metabolism	RT		4	0.5	4.5E-2	3.2E-1
KEGG_PATHWAY	Porphyrin and chlorophyll metabolism	RT		4	0.5	4.5E-2	3.2E-1
KEGG_PATHWAY	Glycerophospholipid metabolism	RT		4	0.5	4.5E-2	3.2E-1
KEGG_PATHWAY	Glycerophospholipid metabolism	RT		4	0.5	4.5E-2	3.2E-1
KEGG_PATHWAY	Tryptophan metabolism	RT		3	0.4	4.7E-2	3.3E-1
KEGG_PATHWAY	beta-Alanine metabolism	RT		3	0.4	4.7E-2	3.3E-1
KEGG_PATHWAY	Fatty acid metabolism	RT		3	0.4	4.7E-2	3.3E-1
KEGG_PATHWAY	Lysine degradation	RT		3	0.4	4.7E-2	3.3E-1
KEGG_PATHWAY	Tryptophan metabolism	RT		3	0.4	4.7E-2	3.3E-1
KEGG_PATHWAY	Tryptophan metabolism	RT		3	0.4	4.7E-2	3.3E-1
KEGG_PATHWAY	Tryptophan metabolism	RT		3	0.4	4.7E-2	3.3E-1
KEGG_PATHWAY	Tryptophan metabolism	RT		3	0.4	4.7E-2	3.3E-1
KEGG_PATHWAY	beta-Alanine metabolism	RT		3	0.4	4.7E-2	3.3E-1
KEGG_PATHWAY	Aminoacyl-tRNA biosynthesis	RT		4	0.5	5.0E-2	3.4E-1
KEGG_PATHWAY	Aminoacyl-tRNA biosynthesis	RT		4	0.5	5.0E-2	3.4E-1
KEGG_PATHWAY	Aminoacyl-tRNA biosynthesis	RT		4	0.5	5.0E-2	3.4E-1
KEGG_PATHWAY	Aminoacyl-tRNA biosynthesis	RT		4	0.5	5.0E-2	3.4E-1
KEGG_PATHWAY	Aminoacyl-tRNA biosynthesis	RT		4	0.5	5.0E-2	3.4E-1
KEGG_PATHWAY	Glycerophospholipid metabolism	RT		4	0.5	5.0E-2	3.4E-1
KEGG_PATHWAY	Aminoacyl-tRNA biosynthesis	RT		4	0.5	5.0E-2	3.4E-1
KEGG_PATHWAY	Aminoacyl-tRNA biosynthesis	RT		4	0.5	5.0E-2	3.4E-1
KEGG_PATHWAY	Aminoacyl-tRNA biosynthesis	RT		4	0.5	5.0E-2	3.4E-1
KEGG_PATHWAY	Aminoacyl-tRNA biosynthesis	RT		4	0.5	5.0E-2	3.4E-1
KEGG_PATHWAY	Glycerophospholipid metabolism	RT		4	0.5	5.0E-2	3.4E-1
KEGG_PATHWAY	Aminoacyl-tRNA biosynthesis	RT		4	0.5	5.0E-2	3.4E-1
KEGG_PATHWAY	Aminoacyl-tRNA biosynthesis	RT		4	0.5	5.0E-2	3.4E-1
KEGG_PATHWAY	Aminoacyl-tRNA biosynthesis	RT		4	0.5	5.0E-2	3.4E-1
KEGG_PATHWAY	Aminoacyl-tRNA biosynthesis	RT		4	0.5	5.5E-2	3.7E-1
KEGG_PATHWAY	Aminoacyl-tRNA biosynthesis	RT		4	0.5	5.5E-2	3.7E-1
KEGG_PATHWAY	Fatty acid biosynthesis	RT		3	0.4	5.5E-2	3.7E-1
KEGG_PATHWAY	Fatty acid biosynthesis	RT		3	0.4	5.5E-2	3.7E-1
KEGG_PATHWAY	Valine, leucine and isoleucine degradation	RT		3	0.4	5.5E-2	3.7E-1
KEGG_PATHWAY	beta-Alanine metabolism	RT		3	0.4	5.5E-2	3.7E-1
KEGG_PATHWAY	Benzoate degradation via CoA ligation	RT		3	0.4	5.5E-2	3.7E-1
KEGG_PATHWAY	Fatty acid biosynthesis	RT		3	0.4	5.5E-2	3.7E-1
KEGG_PATHWAY	beta-Alanine metabolism	RT		3	0.4	5.5E-2	3.7E-1
KEGG_PATHWAY	Terpenoid backbone biosynthesis	RT		3	0.4	5.5E-2	3.7E-1
KEGG_PATHWAY	Fatty acid biosynthesis	RT		3	0.4	5.5E-2	3.7E-1
KEGG_PATHWAY	Methane metabolism	RT		3	0.4	5.5E-2	3.7E-1
KEGG_PATHWAY	beta-Alanine metabolism	RT		3	0.4	5.5E-2	3.7E-1
KEGG_PATHWAY	beta-Alanine metabolism	RT		3	0.4	5.5E-2	3.7E-1
KEGG_PATHWAY	Fatty acid biosynthesis	RT		3	0.4	5.5E-2	3.7E-1
KEGG_PATHWAY	Fatty acid biosynthesis	RT		3	0.4	5.5E-2	3.7E-1
KEGG_PATHWAY	Fatty acid biosynthesis	RT		3	0.4	5.5E-2	3.7E-1
KEGG_PATHWAY	Fatty acid metabolism	RT		3	0.4	5.5E-2	3.7E-1
KEGG_PATHWAY	Fatty acid biosynthesis	RT		3	0.4	5.5E-2	3.7E-1
KEGG_PATHWAY	beta-Alanine metabolism	RT		3	0.4	5.5E-2	3.7E-1
KEGG_PATHWAY	Fatty acid biosynthesis	RT		3	0.4	5.5E-2	3.7E-1
KEGG_PATHWAY	beta-Alanine metabolism	RT		3	0.4	5.5E-2	3.7E-1
KEGG_PATHWAY	Fatty acid biosynthesis	RT		3	0.4	5.5E-2	3.7E-1
KEGG_PATHWAY	Fatty acid biosynthesis	RT		3	0.4	5.5E-2	3.7E-1
KEGG_PATHWAY	Terpenoid backbone biosynthesis	RT		3	0.4	5.5E-2	3.7E-1
KEGG_PATHWAY	Terpenoid backbone biosynthesis	RT		3	0.4	5.5E-2	3.7E-1
KEGG_PATHWAY	beta-Alanine metabolism	RT		3	0.4	5.5E-2	3.7E-1
KEGG_PATHWAY	Pentose phosphate pathway	RT		4	0.5	6.0E-2	3.9E-1
KEGG_PATHWAY	Pentose phosphate pathway	RT		4	0.5	6.0E-2	3.9E-1
KEGG_PATHWAY	Lysine degradation	RT		3	0.4	6.4E-2	4.1E-1
KEGG_PATHWAY	Valine, leucine and isoleucine degradation	RT		3	0.4	6.4E-2	4.1E-1
KEGG_PATHWAY	Terpenoid backbone biosynthesis	RT		3	0.4	6.4E-2	4.1E-1
KEGG_PATHWAY	Terpenoid backbone biosynthesis	RT		3	0.4	6.4E-2	4.1E-1
KEGG_PATHWAY	Methane metabolism	RT		3	0.4	6.4E-2	4.1E-1
KEGG_PATHWAY	Fatty acid biosynthesis	RT		3	0.4	6.4E-2	4.1E-1
KEGG_PATHWAY	Terpenoid backbone biosynthesis	RT		3	0.4	6.4E-2	4.1E-1
KEGG_PATHWAY	Fatty acid biosynthesis	RT		3	0.4	6.4E-2	4.1E-1
KEGG_PATHWAY	Terpenoid backbone biosynthesis	RT		3	0.4	6.4E-2	4.1E-1
KEGG_PATHWAY	Histidine metabolism	RT		3	0.4	6.4E-2	4.1E-1
KEGG_PATHWAY	Terpenoid backbone biosynthesis	RT		3	0.4	6.4E-2	4.1E-1
KEGG_PATHWAY	Methane metabolism	RT		3	0.4	6.4E-2	4.1E-1
KEGG_PATHWAY	Terpenoid backbone biosynthesis	RT		3	0.4	6.4E-2	4.1E-1
KEGG_PATHWAY	Terpenoid backbone biosynthesis	RT		3	0.4	6.4E-2	4.1E-1
KEGG_PATHWAY	Terpenoid backbone biosynthesis	RT		3	0.4	6.4E-2	4.1E-1
KEGG_PATHWAY	Terpenoid backbone biosynthesis	RT		3	0.4	6.4E-2	4.1E-1
KEGG_PATHWAY	Fatty acid biosynthesis	RT		3	0.4	6.4E-2	4.1E-1
KEGG_PATHWAY	Butanoate metabolism	RT		4	0.5	6.5E-2	4.2E-1
KEGG_PATHWAY	Pentose phosphate pathway	RT		4	0.5	6.5E-2	4.2E-1
KEGG_PATHWAY	Pentose phosphate pathway	RT		4	0.5	6.5E-2	4.2E-1
KEGG_PATHWAY	Pentose phosphate pathway	RT		4	0.5	7.1E-2	4.4E-1
KEGG_PATHWAY	Pentose phosphate pathway	RT		4	0.5	7.1E-2	4.4E-1
KEGG_PATHWAY	Pentose phosphate pathway	RT		4	0.5	7.1E-2	4.4E-1
KEGG_PATHWAY	Propanoate metabolism	RT		4	0.5	7.1E-2	4.4E-1
KEGG_PATHWAY	Pentose phosphate pathway	RT		4	0.5	7.1E-2	4.4E-1
KEGG_PATHWAY	Propanoate metabolism	RT		4	0.5	7.1E-2	4.4E-1
KEGG_PATHWAY	Pentose phosphate pathway	RT		4	0.5	7.1E-2	4.4E-1
KEGG_PATHWAY	Pentose phosphate pathway	RT		4	0.5	7.1E-2	4.4E-1
KEGG_PATHWAY	Pentose phosphate pathway	RT		4	0.5	7.1E-2	4.4E-1
KEGG_PATHWAY	Citrate cycle (TCA cycle)	RT		4	0.5	7.1E-2	4.4E-1
KEGG_PATHWAY	Pentose phosphate pathway	RT		4	0.5	7.1E-2	4.4E-1
KEGG_PATHWAY	Pentose phosphate pathway	RT		4	0.5	7.1E-2	4.4E-1
KEGG_PATHWAY	Lysine biosynthesis	RT		3	0.4	7.3E-2	4.5E-1
KEGG_PATHWAY	Lysine biosynthesis	RT		3	0.4	7.3E-2	4.5E-1
KEGG_PATHWAY	Fatty acid metabolism	RT		3	0.4	7.3E-2	4.5E-1
KEGG_PATHWAY	Methane metabolism	RT		3	0.4	7.3E-2	4.5E-1
KEGG_PATHWAY	Lysine biosynthesis	RT		3	0.4	7.3E-2	4.5E-1
KEGG_PATHWAY	Fatty acid biosynthesis	RT		3	0.4	7.3E-2	4.5E-1
KEGG_PATHWAY	Lysine biosynthesis	RT		3	0.4	7.3E-2	4.5E-1
KEGG_PATHWAY	Benzoate degradation via CoA ligation	RT		3	0.4	7.3E-2	4.5E-1
KEGG_PATHWAY	Fatty acid biosynthesis	RT		3	0.4	7.3E-2	4.5E-1
KEGG_PATHWAY	Lysine biosynthesis	RT		3	0.4	7.3E-2	4.5E-1
KEGG_PATHWAY	Fatty acid metabolism	RT		3	0.4	7.3E-2	4.5E-1
KEGG_PATHWAY	Benzoate degradation via CoA ligation	RT		3	0.4	7.3E-2	4.5E-1
KEGG_PATHWAY	Benzoate degradation via CoA ligation	RT		3	0.4	7.3E-2	4.5E-1
KEGG_PATHWAY	Lysine biosynthesis	RT		3	0.4	7.3E-2	4.5E-1
KEGG_PATHWAY	Benzoate degradation via CoA ligation	RT		3	0.4	7.3E-2	4.5E-1
KEGG_PATHWAY	Fatty acid biosynthesis	RT		3	0.4	7.3E-2	4.5E-1
KEGG_PATHWAY	Lysine biosynthesis	RT		3	0.4	7.3E-2	4.5E-1
KEGG_PATHWAY	Lysine biosynthesis	RT		3	0.4	7.3E-2	4.5E-1
KEGG_PATHWAY	Lysine biosynthesis	RT		3	0.4	7.3E-2	4.5E-1
KEGG_PATHWAY	Propanoate metabolism	RT		4	0.5	7.7E-2	4.6E-1
KEGG_PATHWAY	Pentose phosphate pathway	RT		4	0.5	7.7E-2	4.6E-1
KEGG_PATHWAY	Starch and sucrose metabolism	RT		4	0.5	7.7E-2	4.6E-1
KEGG_PATHWAY	Propanoate metabolism	RT		4	0.5	7.7E-2	4.6E-1
KEGG_PATHWAY	Lysine biosynthesis	RT		3	0.4	8.2E-2	4.9E-1
KEGG_PATHWAY	beta-Alanine metabolism	RT		3	0.4	8.2E-2	4.9E-1
KEGG_PATHWAY	Benzoate degradation via CoA ligation	RT		3	0.4	8.2E-2	4.9E-1
KEGG_PATHWAY	beta-Alanine metabolism	RT		3	0.4	8.2E-2	4.9E-1
KEGG_PATHWAY	Benzoate degradation via CoA ligation	RT		3	0.4	8.2E-2	4.9E-1
KEGG_PATHWAY	beta-Alanine metabolism	RT		3	0.4	8.2E-2	4.9E-1
KEGG_PATHWAY	Lysine biosynthesis	RT		3	0.4	8.2E-2	4.9E-1
KEGG_PATHWAY	beta-Alanine metabolism	RT		3	0.4	8.2E-2	4.9E-1
KEGG_PATHWAY	beta-Alanine metabolism	RT		3	0.4	8.2E-2	4.9E-1
KEGG_PATHWAY	Pentose phosphate pathway	RT		4	0.5	8.3E-2	4.9E-1
KEGG_PATHWAY	Pentose phosphate pathway	RT		4	0.5	8.3E-2	4.9E-1
KEGG_PATHWAY	Pentose phosphate pathway	RT		4	0.5	8.3E-2	4.9E-1
KEGG_PATHWAY	Pyrimidine metabolism	RT		5	0.7	8.6E-2	5.0E-1
KEGG_PATHWAY	Butanoate metabolism	RT		4	0.5	8.9E-2	5.1E-1
KEGG_PATHWAY	Glyoxylate and dicarboxylate metabolism	RT		4	0.5	8.9E-2	5.1E-1
KEGG_PATHWAY	Pyrimidine metabolism	RT		5	0.7	9.0E-2	5.1E-1
KEGG_PATHWAY	Lysine biosynthesis	RT		3	0.4	9.2E-2	5.2E-1
KEGG_PATHWAY	Lysine biosynthesis	RT		3	0.4	9.2E-2	5.2E-1
KEGG_PATHWAY	Lysine biosynthesis	RT		3	0.4	9.2E-2	5.2E-1
KEGG_PATHWAY	Lysine biosynthesis	RT		3	0.4	9.2E-2	5.2E-1
KEGG_PATHWAY	Nicotinate and nicotinamide metabolism	RT		3	0.4	9.2E-2	5.2E-1
KEGG_PATHWAY	Lysine biosynthesis	RT		3	0.4	9.2E-2	5.2E-1
KEGG_PATHWAY	Benzoate degradation via CoA ligation	RT		3	0.4	9.2E-2	5.2E-1
KEGG_PATHWAY	Lysine biosynthesis	RT		3	0.4	9.2E-2	5.2E-1
KEGG_PATHWAY	Lysine biosynthesis	RT		3	0.4	9.2E-2	5.2E-1
KEGG_PATHWAY	Biosynthesis of unsaturated fatty acids	RT		2	0.3	9.4E-2	5.2E-1
KEGG_PATHWAY	Butanoate metabolism	RT		4	0.5	9.5E-2	5.3E-1
KEGG_PATHWAY	Glyoxylate and dicarboxylate metabolism	RT		4	0.5	9.5E-2	5.3E-1

## Sheet: KEGG_F2
Category	Term	RT	Genes	Count	%	P-Value	Benjamini
KEGG_PATHWAY	ABC transporters	RT		35	4.8	9.3E-17	1.6E-13
KEGG_PATHWAY	ABC transporters	RT		29	3.9	5.2E-12	3.8E-9
KEGG_PATHWAY	ABC transporters	RT		28	3.8	2.4E-11	1.2E-8
KEGG_PATHWAY	Two-component system	RT		23	3.1	5.9E-11	2.2E-8
KEGG_PATHWAY	ABC transporters	RT		26	3.5	4.8E-10	1.4E-7
KEGG_PATHWAY	Two-component system	RT		22	3.0	5.4E-10	1.3E-7
KEGG_PATHWAY	ABC transporters	RT		26	3.5	6.0E-10	1.3E-7
KEGG_PATHWAY	ABC transporters	RT		26	3.5	7.4E-10	1.4E-7
KEGG_PATHWAY	ABC transporters	RT		25	3.4	2.5E-9	4.2E-7
KEGG_PATHWAY	ABC transporters	RT		24	3.3	2.9E-9	4.3E-7
KEGG_PATHWAY	ABC transporters	RT		24	3.3	2.9E-9	4.3E-7
KEGG_PATHWAY	ABC transporters	RT		25	3.4	3.5E-9	4.7E-7
KEGG_PATHWAY	ABC transporters	RT		24	3.3	4.0E-9	5.0E-7
KEGG_PATHWAY	ABC transporters	RT		23	3.1	1.5E-8	1.7E-6
KEGG_PATHWAY	ABC transporters	RT		23	3.1	2.1E-8	2.2E-6
KEGG_PATHWAY	Two-component system	RT		19	2.6	2.3E-8	2.3E-6
KEGG_PATHWAY	Two-component system	RT		19	2.6	5.0E-8	4.6E-6
KEGG_PATHWAY	Two-component system	RT		19	2.6	7.2E-8	6.3E-6
KEGG_PATHWAY	Pyruvate metabolism	RT		12	1.6	7.9E-8	6.5E-6
KEGG_PATHWAY	Two-component system	RT		19	2.6	8.1E-8	6.3E-6
KEGG_PATHWAY	Two-component system	RT		18	2.4	1.6E-7	1.2E-5
KEGG_PATHWAY	Two-component system	RT		18	2.4	2.0E-7	1.4E-5
KEGG_PATHWAY	Two-component system	RT		18	2.4	2.5E-7	1.7E-5
KEGG_PATHWAY	ABC transporters	RT		21	2.9	2.6E-7	1.7E-5
KEGG_PATHWAY	Two-component system	RT		18	2.4	2.8E-7	1.7E-5
KEGG_PATHWAY	Two-component system	RT		18	2.4	3.1E-7	1.9E-5
KEGG_PATHWAY	Glycine, serine and threonine metabolism	RT		10	1.4	3.7E-7	2.1E-5
KEGG_PATHWAY	Two-component system	RT		18	2.4	3.9E-7	2.1E-5
KEGG_PATHWAY	Purine metabolism	RT		14	1.9	8.7E-7	4.6E-5
KEGG_PATHWAY	Purine metabolism	RT		14	1.9	1.2E-6	5.9E-5
KEGG_PATHWAY	Glycine, serine and threonine metabolism	RT		9	1.2	2.7E-6	1.3E-4
KEGG_PATHWAY	Two-component system	RT		17	2.3	2.7E-6	1.3E-4
KEGG_PATHWAY	Pyruvate metabolism	RT		10	1.4	5.1E-6	2.3E-4
KEGG_PATHWAY	Pyruvate metabolism	RT		10	1.4	5.1E-6	2.3E-4
KEGG_PATHWAY	Purine metabolism	RT		13	1.8	6.3E-6	2.8E-4
KEGG_PATHWAY	Glycine, serine and threonine metabolism	RT		9	1.2	7.2E-6	3.1E-4
KEGG_PATHWAY	Glyoxylate and dicarboxylate metabolism	RT		9	1.2	7.2E-6	3.1E-4
KEGG_PATHWAY	Pyruvate metabolism	RT		10	1.4	7.5E-6	3.2E-4
KEGG_PATHWAY	Pyruvate metabolism	RT		10	1.4	7.5E-6	3.2E-4
KEGG_PATHWAY	Two-component system	RT		16	2.2	8.5E-6	3.5E-4
KEGG_PATHWAY	Pyruvate metabolism	RT		10	1.4	9.0E-6	3.6E-4
KEGG_PATHWAY	Purine metabolism	RT		13	1.8	9.2E-6	3.6E-4
KEGG_PATHWAY	Pyruvate metabolism	RT		10	1.4	1.1E-5	4.1E-4
KEGG_PATHWAY	Pyruvate metabolism	RT		10	1.4	1.1E-5	4.1E-4
KEGG_PATHWAY	Two-component system	RT		15	2.0	2.0E-5	7.5E-4
KEGG_PATHWAY	Two-component system	RT		15	2.0	2.4E-5	8.7E-4
KEGG_PATHWAY	Pyruvate metabolism	RT		9	1.2	2.5E-5	8.8E-4
KEGG_PATHWAY	Two-component system	RT		15	2.0	3.2E-5	1.1E-3
KEGG_PATHWAY	Pyruvate metabolism	RT		9	1.2	3.6E-5	1.2E-3
KEGG_PATHWAY	Pyruvate metabolism	RT		9	1.2	3.6E-5	1.2E-3
KEGG_PATHWAY	Pyruvate metabolism	RT		9	1.2	3.6E-5	1.2E-3
KEGG_PATHWAY	Pyruvate metabolism	RT		9	1.2	4.3E-5	1.4E-3
KEGG_PATHWAY	Glycine, serine and threonine metabolism	RT		8	1.1	4.6E-5	1.5E-3
KEGG_PATHWAY	Glyoxylate and dicarboxylate metabolism	RT		8	1.1	6.9E-5	2.2E-3
KEGG_PATHWAY	ABC transporters	RT		17	2.3	7.3E-5	2.2E-3
KEGG_PATHWAY	ABC transporters	RT		17	2.3	7.3E-5	2.2E-3
KEGG_PATHWAY	Two-component system	RT		14	1.9	8.0E-5	2.4E-3
KEGG_PATHWAY	Purine metabolism	RT		11	1.5	8.7E-5	2.6E-3
KEGG_PATHWAY	Glyoxylate and dicarboxylate metabolism	RT		8	1.1	1.0E-4	2.9E-3
KEGG_PATHWAY	ABC transporters	RT		18	2.4	1.1E-4	3.1E-3
KEGG_PATHWAY	Purine metabolism	RT		11	1.5	1.3E-4	3.7E-3
KEGG_PATHWAY	Purine metabolism	RT		11	1.5	1.8E-4	5.0E-3
KEGG_PATHWAY	ABC transporters	RT		17	2.3	2.3E-4	6.2E-3
KEGG_PATHWAY	Arginine and proline metabolism	RT		8	1.1	2.7E-4	7.1E-3
KEGG_PATHWAY	Glycine, serine and threonine metabolism	RT		7	1.0	2.8E-4	7.2E-3
KEGG_PATHWAY	Glycine, serine and threonine metabolism	RT		7	1.0	2.8E-4	7.2E-3
KEGG_PATHWAY	Glycine, serine and threonine metabolism	RT		7	1.0	2.8E-4	7.2E-3
KEGG_PATHWAY	Glycine, serine and threonine metabolism	RT		7	1.0	2.8E-4	7.2E-3
KEGG_PATHWAY	Glycine, serine and threonine metabolism	RT		7	1.0	2.8E-4	7.2E-3
KEGG_PATHWAY	Glycine, serine and threonine metabolism	RT		7	1.0	3.4E-4	8.5E-3
KEGG_PATHWAY	Glycine, serine and threonine metabolism	RT		7	1.0	3.4E-4	8.5E-3
KEGG_PATHWAY	Glycine, serine and threonine metabolism	RT		7	1.0	3.4E-4	8.5E-3
KEGG_PATHWAY	Glycine, serine and threonine metabolism	RT		7	1.0	3.4E-4	8.5E-3
KEGG_PATHWAY	Glycine, serine and threonine metabolism	RT		7	1.0	3.4E-4	8.5E-3
KEGG_PATHWAY	Glycine, serine and threonine metabolism	RT		7	1.0	3.4E-4	8.5E-3
KEGG_PATHWAY	Glycine, serine and threonine metabolism	RT		7	1.0	3.4E-4	8.5E-3
KEGG_PATHWAY	Pyruvate metabolism	RT		8	1.1	3.6E-4	8.9E-3
KEGG_PATHWAY	Phosphotransferase system (PTS)	RT		9	1.2	3.6E-4	8.9E-3
KEGG_PATHWAY	Glycine, serine and threonine metabolism	RT		7	1.0	4.0E-4	9.6E-3
KEGG_PATHWAY	Glyoxylate and dicarboxylate metabolism	RT		7	1.0	4.0E-4	9.6E-3
KEGG_PATHWAY	Glyoxylate and dicarboxylate metabolism	RT		7	1.0	4.7E-4	1.1E-2
KEGG_PATHWAY	Glyoxylate and dicarboxylate metabolism	RT		7	1.0	5.6E-4	1.3E-2
KEGG_PATHWAY	Purine metabolism	RT		10	1.4	5.9E-4	1.3E-2
KEGG_PATHWAY	Purine metabolism	RT		10	1.4	5.9E-4	1.3E-2
KEGG_PATHWAY	Purine metabolism	RT		10	1.4	5.9E-4	1.3E-2
KEGG_PATHWAY	Purine metabolism	RT		10	1.4	5.9E-4	1.3E-2
KEGG_PATHWAY	Amino sugar and nucleotide sugar metabolism	RT		8	1.1	6.1E-4	1.4E-2
KEGG_PATHWAY	Glyoxylate and dicarboxylate metabolism	RT		7	1.0	6.5E-4	1.4E-2
KEGG_PATHWAY	Glyoxylate and dicarboxylate metabolism	RT		7	1.0	6.5E-4	1.4E-2
KEGG_PATHWAY	Glyoxylate and dicarboxylate metabolism	RT		7	1.0	6.5E-4	1.4E-2
KEGG_PATHWAY	Purine metabolism	RT		10	1.4	7.1E-4	1.5E-2
KEGG_PATHWAY	Glyoxylate and dicarboxylate metabolism	RT		7	1.0	7.6E-4	1.6E-2
KEGG_PATHWAY	Glyoxylate and dicarboxylate metabolism	RT		7	1.0	7.6E-4	1.6E-2
KEGG_PATHWAY	Glyoxylate and dicarboxylate metabolism	RT		7	1.0	7.6E-4	1.6E-2
KEGG_PATHWAY	Glyoxylate and dicarboxylate metabolism	RT		7	1.0	7.6E-4	1.6E-2
KEGG_PATHWAY	Purine metabolism	RT		10	1.4	7.7E-4	1.6E-2
KEGG_PATHWAY	Purine metabolism	RT		10	1.4	8.5E-4	1.8E-2
KEGG_PATHWAY	Purine metabolism	RT		10	1.4	8.5E-4	1.8E-2
KEGG_PATHWAY	Purine metabolism	RT		10	1.4	9.2E-4	1.9E-2
KEGG_PATHWAY	Bacterial secretion system	RT		7	1.0	1.0E-3	2.1E-2
KEGG_PATHWAY	Pyruvate metabolism	RT		7	1.0	1.5E-3	3.0E-2
KEGG_PATHWAY	Pyruvate metabolism	RT		7	1.0	1.5E-3	3.0E-2
KEGG_PATHWAY	Pyruvate metabolism	RT		7	1.0	1.5E-3	3.0E-2
KEGG_PATHWAY	Purine metabolism	RT		9	1.2	2.3E-3	4.6E-2
KEGG_PATHWAY	Peptidoglycan biosynthesis	RT		5	0.7	2.7E-3	5.2E-2
KEGG_PATHWAY	Peptidoglycan biosynthesis	RT		5	0.7	2.7E-3	5.2E-2
KEGG_PATHWAY	Phenylalanine, tyrosine and tryptophan biosynthesis	RT		5	0.7	2.7E-3	5.2E-2
KEGG_PATHWAY	Peptidoglycan biosynthesis	RT		5	0.7	2.7E-3	5.2E-2
KEGG_PATHWAY	Glyoxylate and dicarboxylate metabolism	RT		6	0.8	2.9E-3	5.4E-2
KEGG_PATHWAY	Purine metabolism	RT		9	1.2	3.0E-3	5.6E-2
KEGG_PATHWAY	Peptidoglycan biosynthesis	RT		5	0.7	3.3E-3	6.0E-2
KEGG_PATHWAY	Peptidoglycan biosynthesis	RT		5	0.7	3.3E-3	6.0E-2
KEGG_PATHWAY	Peptidoglycan biosynthesis	RT		5	0.7	3.3E-3	6.0E-2
KEGG_PATHWAY	Peptidoglycan biosynthesis	RT		5	0.7	3.3E-3	6.0E-2
KEGG_PATHWAY	Peptidoglycan biosynthesis	RT		5	0.7	3.3E-3	6.0E-2
KEGG_PATHWAY	Peptidoglycan biosynthesis	RT		5	0.7	3.3E-3	6.0E-2
KEGG_PATHWAY	Peptidoglycan biosynthesis	RT		5	0.7	3.3E-3	6.0E-2
KEGG_PATHWAY	Peptidoglycan biosynthesis	RT		5	0.7	3.3E-3	6.0E-2
KEGG_PATHWAY	Peptidoglycan biosynthesis	RT		5	0.7	3.3E-3	6.0E-2
KEGG_PATHWAY	Peptidoglycan biosynthesis	RT		5	0.7	3.3E-3	6.0E-2
KEGG_PATHWAY	Peptidoglycan biosynthesis	RT		5	0.7	3.3E-3	6.0E-2
KEGG_PATHWAY	Peptidoglycan biosynthesis	RT		5	0.7	3.3E-3	6.0E-2
KEGG_PATHWAY	Glyoxylate and dicarboxylate metabolism	RT		6	0.8	3.7E-3	6.8E-2
KEGG_PATHWAY	Glycerophospholipid metabolism	RT		5	0.7	3.9E-3	6.9E-2
KEGG_PATHWAY	Pyrimidine metabolism	RT		7	1.0	4.6E-3	8.0E-2
KEGG_PATHWAY	Pyrimidine metabolism	RT		7	1.0	4.6E-3	8.0E-2
KEGG_PATHWAY	Pyrimidine metabolism	RT		7	1.0	4.6E-3	8.0E-2
KEGG_PATHWAY	Peptidoglycan biosynthesis	RT		5	0.7	4.6E-3	8.0E-2
KEGG_PATHWAY	Peptidoglycan biosynthesis	RT		5	0.7	4.6E-3	8.0E-2
KEGG_PATHWAY	Glyoxylate and dicarboxylate metabolism	RT		6	0.8	4.8E-3	8.2E-2
KEGG_PATHWAY	Valine, leucine and isoleucine degradation	RT		4	0.5	4.9E-3	8.3E-2
KEGG_PATHWAY	Pyrimidine metabolism	RT		7	1.0	5.0E-3	8.4E-2
KEGG_PATHWAY	Pyrimidine metabolism	RT		7	1.0	5.0E-3	8.4E-2
KEGG_PATHWAY	Pyrimidine metabolism	RT		7	1.0	5.0E-3	8.4E-2
KEGG_PATHWAY	Pyrimidine metabolism	RT		7	1.0	5.0E-3	8.4E-2
KEGG_PATHWAY	Pyrimidine metabolism	RT		7	1.0	5.0E-3	8.4E-2
KEGG_PATHWAY	Pyrimidine metabolism	RT		7	1.0	5.0E-3	8.4E-2
KEGG_PATHWAY	Pyrimidine metabolism	RT		7	1.0	5.0E-3	8.4E-2
KEGG_PATHWAY	Pyrimidine metabolism	RT		7	1.0	5.0E-3	8.4E-2
KEGG_PATHWAY	Pyrimidine metabolism	RT		7	1.0	5.0E-3	8.4E-2
KEGG_PATHWAY	Pyrimidine metabolism	RT		7	1.0	5.0E-3	8.4E-2
KEGG_PATHWAY	Pyrimidine metabolism	RT		7	1.0	5.0E-3	8.4E-2
KEGG_PATHWAY	Pyrimidine metabolism	RT		7	1.0	5.0E-3	8.4E-2
KEGG_PATHWAY	Pyrimidine metabolism	RT		7	1.0	5.0E-3	8.4E-2
KEGG_PATHWAY	Pyrimidine metabolism	RT		7	1.0	5.0E-3	8.4E-2
KEGG_PATHWAY	Glycerophospholipid metabolism	RT		5	0.7	6.3E-3	1.0E-1
KEGG_PATHWAY	Glycerophospholipid metabolism	RT		5	0.7	6.3E-3	1.0E-1
KEGG_PATHWAY	Glycerophospholipid metabolism	RT		5	0.7	6.3E-3	1.0E-1
KEGG_PATHWAY	Glycerophospholipid metabolism	RT		5	0.7	6.3E-3	1.0E-1
KEGG_PATHWAY	Glycerophospholipid metabolism	RT		5	0.7	6.3E-3	1.0E-1
KEGG_PATHWAY	Glycerophospholipid metabolism	RT		5	0.7	6.3E-3	1.0E-1
KEGG_PATHWAY	Glycerophospholipid metabolism	RT		5	0.7	6.3E-3	1.0E-1
KEGG_PATHWAY	Glycerophospholipid metabolism	RT		5	0.7	6.3E-3	1.0E-1
KEGG_PATHWAY	Glycerophospholipid metabolism	RT		5	0.7	6.3E-3	1.0E-1
KEGG_PATHWAY	Glycerophospholipid metabolism	RT		5	0.7	7.2E-3	1.2E-1
KEGG_PATHWAY	Glycerophospholipid metabolism	RT		5	0.7	7.2E-3	1.2E-1
KEGG_PATHWAY	Glycerophospholipid metabolism	RT		5	0.7	7.2E-3	1.2E-1
KEGG_PATHWAY	Glycerophospholipid metabolism	RT		5	0.7	7.2E-3	1.2E-1
KEGG_PATHWAY	Glycerophospholipid metabolism	RT		5	0.7	7.2E-3	1.2E-1
KEGG_PATHWAY	Glycerophospholipid metabolism	RT		5	0.7	7.2E-3	1.2E-1
KEGG_PATHWAY	Phosphotransferase system (PTS)	RT		6	0.8	7.5E-3	1.2E-1
KEGG_PATHWAY	Pyruvate metabolism	RT		6	0.8	7.5E-3	1.2E-1
KEGG_PATHWAY	Glyoxylate and dicarboxylate metabolism	RT		6	0.8	7.5E-3	1.2E-1
KEGG_PATHWAY	Glycolysis / Gluconeogenesis	RT		6	0.8	8.3E-3	1.3E-1
KEGG_PATHWAY	Glycerophospholipid metabolism	RT		5	0.7	8.3E-3	1.3E-1
KEGG_PATHWAY	Alanine, aspartate and glutamate metabolism	RT		5	0.7	8.3E-3	1.3E-1
KEGG_PATHWAY	Alanine, aspartate and glutamate metabolism	RT		5	0.7	8.3E-3	1.3E-1
KEGG_PATHWAY	Arginine and proline metabolism	RT		6	0.8	9.1E-3	1.4E-1
KEGG_PATHWAY	Phosphotransferase system (PTS)	RT		6	0.8	9.1E-3	1.4E-1
KEGG_PATHWAY	Arginine and proline metabolism	RT		6	0.8	9.1E-3	1.4E-1
KEGG_PATHWAY	Alanine, aspartate and glutamate metabolism	RT		5	0.7	9.4E-3	1.4E-1
KEGG_PATHWAY	Alanine, aspartate and glutamate metabolism	RT		5	0.7	9.4E-3	1.4E-1
KEGG_PATHWAY	Alanine, aspartate and glutamate metabolism	RT		5	0.7	9.4E-3	1.4E-1
KEGG_PATHWAY	Alanine, aspartate and glutamate metabolism	RT		5	0.7	9.4E-3	1.4E-1
KEGG_PATHWAY	Alanine, aspartate and glutamate metabolism	RT		5	0.7	9.4E-3	1.4E-1
KEGG_PATHWAY	Alanine, aspartate and glutamate metabolism	RT		5	0.7	9.4E-3	1.4E-1
KEGG_PATHWAY	Phosphotransferase system (PTS)	RT		6	0.8	1.0E-2	1.5E-1
KEGG_PATHWAY	Arginine and proline metabolism	RT		6	0.8	1.0E-2	1.5E-1
KEGG_PATHWAY	Alanine, aspartate and glutamate metabolism	RT		5	0.7	1.1E-2	1.6E-1
KEGG_PATHWAY	Alanine, aspartate and glutamate metabolism	RT		5	0.7	1.1E-2	1.6E-1
KEGG_PATHWAY	Alanine, aspartate and glutamate metabolism	RT		5	0.7	1.1E-2	1.6E-1
KEGG_PATHWAY	Alanine, aspartate and glutamate metabolism	RT		5	0.7	1.1E-2	1.6E-1
KEGG_PATHWAY	Alanine, aspartate and glutamate metabolism	RT		5	0.7	1.1E-2	1.6E-1
KEGG_PATHWAY	Phosphotransferase system (PTS)	RT		6	0.8	1.1E-2	1.6E-1
KEGG_PATHWAY	Glyoxylate and dicarboxylate metabolism	RT		5	0.7	1.2E-2	1.7E-1
KEGG_PATHWAY	Phosphotransferase system (PTS)	RT		6	0.8	1.2E-2	1.7E-1
KEGG_PATHWAY	Phosphotransferase system (PTS)	RT		6	0.8	1.3E-2	1.8E-1
KEGG_PATHWAY	Phosphotransferase system (PTS)	RT		6	0.8	1.3E-2	1.8E-1
KEGG_PATHWAY	Glycine, serine and threonine metabolism	RT		5	0.7	1.4E-2	1.8E-1
KEGG_PATHWAY	Butanoate metabolism	RT		5	0.7	1.5E-2	2.0E-1
KEGG_PATHWAY	Nicotinate and nicotinamide metabolism	RT		4	0.5	1.6E-2	2.1E-1
KEGG_PATHWAY	Nicotinate and nicotinamide metabolism	RT		4	0.5	1.6E-2	2.1E-1
KEGG_PATHWAY	Nicotinate and nicotinamide metabolism	RT		4	0.5	1.6E-2	2.1E-1
KEGG_PATHWAY	Phosphotransferase system (PTS)	RT		6	0.8	1.7E-2	2.2E-1
KEGG_PATHWAY	Nicotinate and nicotinamide metabolism	RT		4	0.5	1.8E-2	2.4E-1
KEGG_PATHWAY	Nitrogen metabolism	RT		5	0.7	1.9E-2	2.3E-1
KEGG_PATHWAY	Pyrimidine metabolism	RT		6	0.8	2.0E-2	2.5E-1
KEGG_PATHWAY	Nitrogen metabolism	RT		5	0.7	2.0E-2	2.5E-1
KEGG_PATHWAY	Oxidative phosphorylation	RT		5	0.7	2.0E-2	2.5E-1
KEGG_PATHWAY	Nitrogen metabolism	RT		5	0.7	2.0E-2	2.5E-1
KEGG_PATHWAY	Phenylalanine, tyrosine and tryptophan biosynthesis	RT		4	0.5	2.1E-2	2.6E-1
KEGG_PATHWAY	Phosphotransferase system (PTS)	RT		6	0.8	2.1E-2	2.6E-1
KEGG_PATHWAY	Phosphotransferase system (PTS)	RT		6	0.8	2.1E-2	2.6E-1
KEGG_PATHWAY	Nitrogen metabolism	RT		5	0.7	2.2E-2	2.7E-1
KEGG_PATHWAY	Nitrogen metabolism	RT		5	0.7	2.2E-2	2.7E-1
KEGG_PATHWAY	Nitrogen metabolism	RT		5	0.7	2.2E-2	2.7E-1
KEGG_PATHWAY	Nitrogen metabolism	RT		5	0.7	2.2E-2	2.7E-1
KEGG_PATHWAY	Nitrogen metabolism	RT		5	0.7	2.2E-2	2.7E-1
KEGG_PATHWAY	Nitrogen metabolism	RT		5	0.7	2.2E-2	2.7E-1
KEGG_PATHWAY	Fructose and mannose metabolism	RT		6	0.8	2.3E-2	2.7E-1
KEGG_PATHWAY	Phenylalanine, tyrosine and tryptophan biosynthesis	RT		4	0.5	2.4E-2	2.8E-1
KEGG_PATHWAY	Phenylalanine, tyrosine and tryptophan biosynthesis	RT		4	0.5	2.4E-2	2.8E-1
KEGG_PATHWAY	Phenylalanine, tyrosine and tryptophan biosynthesis	RT		4	0.5	2.4E-2	2.8E-1
KEGG_PATHWAY	Phenylalanine, tyrosine and tryptophan biosynthesis	RT		4	0.5	2.4E-2	2.8E-1
KEGG_PATHWAY	Phenylalanine, tyrosine and tryptophan biosynthesis	RT		4	0.5	2.4E-2	2.8E-1
KEGG_PATHWAY	Phenylalanine, tyrosine and tryptophan biosynthesis	RT		4	0.5	2.4E-2	2.8E-1
KEGG_PATHWAY	Peptidoglycan biosynthesis	RT		4	0.5	2.4E-2	2.8E-1
KEGG_PATHWAY	Phenylalanine, tyrosine and tryptophan biosynthesis	RT		4	0.5	2.4E-2	2.8E-1
KEGG_PATHWAY	Phenylalanine, tyrosine and tryptophan biosynthesis	RT		4	0.5	2.4E-2	2.8E-1
KEGG_PATHWAY	Phenylalanine, tyrosine and tryptophan biosynthesis	RT		4	0.5	2.4E-2	2.8E-1
KEGG_PATHWAY	Phenylalanine, tyrosine and tryptophan biosynthesis	RT		4	0.5	2.4E-2	2.8E-1
KEGG_PATHWAY	Phenylalanine, tyrosine and tryptophan biosynthesis	RT		4	0.5	2.4E-2	2.8E-1
KEGG_PATHWAY	Phenylalanine, tyrosine and tryptophan biosynthesis	RT		4	0.5	2.4E-2	2.8E-1
KEGG_PATHWAY	Phosphotransferase system (PTS)	RT		6	0.8	2.6E-2	3.0E-1
KEGG_PATHWAY	Phenylalanine, tyrosine and tryptophan biosynthesis	RT		4	0.5	2.8E-2	3.1E-1
KEGG_PATHWAY	Phenylalanine, tyrosine and tryptophan biosynthesis	RT		4	0.5	2.8E-2	3.1E-1
KEGG_PATHWAY	Phenylalanine, tyrosine and tryptophan biosynthesis	RT		4	0.5	2.8E-2	3.1E-1
KEGG_PATHWAY	Phenylalanine, tyrosine and tryptophan biosynthesis	RT		4	0.5	2.8E-2	3.1E-1
KEGG_PATHWAY	Vitamin B6 metabolism	RT		3	0.4	2.9E-2	3.1E-1
KEGG_PATHWAY	Vitamin B6 metabolism	RT		3	0.4	2.9E-2	3.1E-1
KEGG_PATHWAY	Vitamin B6 metabolism	RT		3	0.4	2.9E-2	3.1E-1
KEGG_PATHWAY	Vitamin B6 metabolism	RT		3	0.4	2.9E-2	3.1E-1
KEGG_PATHWAY	Vitamin B6 metabolism	RT		3	0.4	2.9E-2	3.1E-1
KEGG_PATHWAY	Vitamin B6 metabolism	RT		3	0.4	2.9E-2	3.1E-1
KEGG_PATHWAY	Vitamin B6 metabolism	RT		3	0.4	2.9E-2	3.1E-1
KEGG_PATHWAY	Vitamin B6 metabolism	RT		3	0.4	2.9E-2	3.1E-1
KEGG_PATHWAY	Vitamin B6 metabolism	RT		3	0.4	2.9E-2	3.1E-1
KEGG_PATHWAY	Vitamin B6 metabolism	RT		3	0.4	2.9E-2	3.1E-1
KEGG_PATHWAY	Vitamin B6 metabolism	RT		3	0.4	2.9E-2	3.1E-1
KEGG_PATHWAY	Vitamin B6 metabolism	RT		3	0.4	2.9E-2	3.1E-1
KEGG_PATHWAY	Vitamin B6 metabolism	RT		3	0.4	2.9E-2	3.1E-1
KEGG_PATHWAY	Vitamin B6 metabolism	RT		3	0.4	2.9E-2	3.1E-1
KEGG_PATHWAY	Vitamin B6 metabolism	RT		3	0.4	2.9E-2	3.1E-1
KEGG_PATHWAY	Vitamin B6 metabolism	RT		3	0.4	2.9E-2	3.1E-1
KEGG_PATHWAY	Vitamin B6 metabolism	RT		3	0.4	2.9E-2	3.1E-1
KEGG_PATHWAY	Vitamin B6 metabolism	RT		3	0.4	2.9E-2	3.1E-1
KEGG_PATHWAY	Nitrogen metabolism	RT		5	0.7	2.9E-2	3.2E-1
KEGG_PATHWAY	Oxidative phosphorylation	RT		5	0.7	3.2E-2	3.4E-1
KEGG_PATHWAY	Phosphotransferase system (PTS)	RT		6	0.8	3.4E-2	3.6E-1
KEGG_PATHWAY	Oxidative phosphorylation	RT		5	0.7	3.4E-2	3.6E-1
KEGG_PATHWAY	Oxidative phosphorylation	RT		5	0.7	3.4E-2	3.6E-1
KEGG_PATHWAY	Oxidative phosphorylation	RT		5	0.7	3.4E-2	3.6E-1
KEGG_PATHWAY	Oxidative phosphorylation	RT		5	0.7	3.4E-2	3.6E-1
KEGG_PATHWAY	Oxidative phosphorylation	RT		5	0.7	3.4E-2	3.6E-1
KEGG_PATHWAY	Arginine and proline metabolism	RT		5	0.7	3.4E-2	3.6E-1
KEGG_PATHWAY	Oxidative phosphorylation	RT		5	0.7	3.4E-2	3.6E-1
KEGG_PATHWAY	Oxidative phosphorylation	RT		5	0.7	3.4E-2	3.6E-1
KEGG_PATHWAY	Oxidative phosphorylation	RT		5	0.7	3.4E-2	3.6E-1
KEGG_PATHWAY	Oxidative phosphorylation	RT		5	0.7	3.4E-2	3.6E-1
KEGG_PATHWAY	Oxidative phosphorylation	RT		5	0.7	3.4E-2	3.6E-1
KEGG_PATHWAY	Oxidative phosphorylation	RT		5	0.7	3.4E-2	3.6E-1
KEGG_PATHWAY	Oxidative phosphorylation	RT		5	0.7	3.4E-2	3.6E-1
KEGG_PATHWAY	Oxidative phosphorylation	RT		5	0.7	3.4E-2	3.6E-1
KEGG_PATHWAY	Oxidative phosphorylation	RT		5	0.7	3.4E-2	3.6E-1
KEGG_PATHWAY	Oxidative phosphorylation	RT		5	0.7	3.4E-2	3.6E-1
KEGG_PATHWAY	Oxidative phosphorylation	RT		5	0.7	3.4E-2	3.6E-1
KEGG_PATHWAY	Glycerophospholipid metabolism	RT		4	0.5	3.5E-2	3.5E-1
KEGG_PATHWAY	Porphyrin and chlorophyll metabolism	RT		4	0.5	3.5E-2	3.5E-1
KEGG_PATHWAY	Valine, leucine and isoleucine degradation	RT		3	0.4	3.5E-2	3.5E-1
KEGG_PATHWAY	Valine, leucine and isoleucine degradation	RT		3	0.4	3.5E-2	3.5E-1
KEGG_PATHWAY	Valine, leucine and isoleucine degradation	RT		3	0.4	3.5E-2	3.5E-1
KEGG_PATHWAY	Phosphotransferase system (PTS)	RT		6	0.8	3.7E-2	3.7E-1
KEGG_PATHWAY	Arginine and proline metabolism	RT		5	0.7	3.7E-2	3.7E-1
KEGG_PATHWAY	Arginine and proline metabolism	RT		5	0.7	3.7E-2	3.7E-1
KEGG_PATHWAY	Propanoate metabolism	RT		4	0.5	3.8E-2	3.8E-1
KEGG_PATHWAY	Arginine and proline metabolism	RT		5	0.7	4.0E-2	3.9E-1
KEGG_PATHWAY	Phosphotransferase system (PTS)	RT		6	0.8	4.1E-2	3.9E-1
KEGG_PATHWAY	Valine, leucine and isoleucine degradation	RT		3	0.4	4.2E-2	3.9E-1
KEGG_PATHWAY	Valine, leucine and isoleucine degradation	RT		3	0.4	4.2E-2	3.9E-1
KEGG_PATHWAY	Valine, leucine and isoleucine degradation	RT		3	0.4	4.2E-2	3.9E-1
KEGG_PATHWAY	Biosynthesis of siderophore group nonribosomal peptides	RT		3	0.4	4.2E-2	3.9E-1
KEGG_PATHWAY	Glycerolipid metabolism	RT		3	0.4	4.2E-2	3.9E-1
KEGG_PATHWAY	Propanoate metabolism	RT		4	0.5	4.3E-2	4.0E-1
KEGG_PATHWAY	Propanoate metabolism	RT		4	0.5	4.3E-2	4.0E-1
KEGG_PATHWAY	Arginine and proline metabolism	RT		5	0.7	4.3E-2	4.0E-1
KEGG_PATHWAY	Phosphotransferase system (PTS)	RT		5	0.7	4.3E-2	4.0E-1
KEGG_PATHWAY	Arginine and proline metabolism	RT		5	0.7	4.6E-2	4.2E-1
KEGG_PATHWAY	Propanoate metabolism	RT		4	0.5	4.7E-2	4.2E-1
KEGG_PATHWAY	Valine, leucine and isoleucine degradation	RT		3	0.4	4.9E-2	4.3E-1
KEGG_PATHWAY	Valine, leucine and isoleucine degradation	RT		3	0.4	4.9E-2	4.3E-1
KEGG_PATHWAY	Propanoate metabolism	RT		4	0.5	5.1E-2	4.5E-1
KEGG_PATHWAY	Alanine, aspartate and glutamate metabolism	RT		4	0.5	5.1E-2	4.5E-1
KEGG_PATHWAY	Fructose and mannose metabolism	RT		5	0.7	5.3E-2	4.5E-1
KEGG_PATHWAY	Phosphotransferase system (PTS)	RT		5	0.7	5.3E-2	4.5E-1
KEGG_PATHWAY	Butanoate metabolism	RT		4	0.5	5.6E-2	4.7E-1
KEGG_PATHWAY	Alanine, aspartate and glutamate metabolism	RT		4	0.5	5.6E-2	4.7E-1
KEGG_PATHWAY	Butanoate metabolism	RT		4	0.5	5.6E-2	4.7E-1
KEGG_PATHWAY	Alanine, aspartate and glutamate metabolism	RT		4	0.5	5.6E-2	4.7E-1
KEGG_PATHWAY	Alanine, aspartate and glutamate metabolism	RT		4	0.5	5.6E-2	4.7E-1
KEGG_PATHWAY	Glycerolipid metabolism	RT		3	0.4	5.7E-2	4.7E-1
KEGG_PATHWAY	Valine, leucine and isoleucine degradation	RT		3	0.4	5.7E-2	4.7E-1
KEGG_PATHWAY	Glycerolipid metabolism	RT		3	0.4	5.7E-2	4.7E-1
KEGG_PATHWAY	Valine, leucine and isoleucine degradation	RT		3	0.4	5.7E-2	4.7E-1
KEGG_PATHWAY	Propanoate metabolism	RT		4	0.5	6.1E-2	5.0E-1
KEGG_PATHWAY	Propanoate metabolism	RT		4	0.5	6.1E-2	5.0E-1
KEGG_PATHWAY	Nitrogen metabolism	RT		4	0.5	6.6E-2	5.2E-1
KEGG_PATHWAY	Propanoate metabolism	RT		4	0.5	6.6E-2	5.2E-1
KEGG_PATHWAY	Propanoate metabolism	RT		4	0.5	6.6E-2	5.2E-1
KEGG_PATHWAY	Butanoate metabolism	RT		4	0.5	6.6E-2	5.2E-1
KEGG_PATHWAY	Butanoate metabolism	RT		4	0.5	6.6E-2	5.2E-1
KEGG_PATHWAY	Propanoate metabolism	RT		4	0.5	6.6E-2	5.2E-1
KEGG_PATHWAY	Citrate cycle (TCA cycle)	RT		4	0.5	7.1E-2	5.5E-1
KEGG_PATHWAY	Butanoate metabolism	RT		4	0.5	7.1E-2	5.5E-1
KEGG_PATHWAY	Alanine, aspartate and glutamate metabolism	RT		4	0.5	7.1E-2	5.5E-1
KEGG_PATHWAY	Butanoate metabolism	RT		4	0.5	7.1E-2	5.5E-1
KEGG_PATHWAY	Fatty acid biosynthesis	RT		3	0.4	7.4E-2	5.6E-1
KEGG_PATHWAY	Phosphotransferase system (PTS)	RT		5	0.7	7.6E-2	5.6E-1
KEGG_PATHWAY	Butanoate metabolism	RT		4	0.5	7.7E-2	5.7E-1
KEGG_PATHWAY	Starch and sucrose metabolism	RT		4	0.5	7.7E-2	5.7E-1
KEGG_PATHWAY	Fructose and mannose metabolism	RT		4	0.5	7.7E-2	5.7E-1
KEGG_PATHWAY	Butanoate metabolism	RT		4	0.5	7.7E-2	5.7E-1
KEGG_PATHWAY	Fructose and mannose metabolism	RT		4	0.5	8.2E-2	5.9E-1
KEGG_PATHWAY	Nitrogen metabolism	RT		4	0.5	8.2E-2	5.9E-1
KEGG_PATHWAY	Nitrogen metabolism	RT		4	0.5	8.2E-2	5.9E-1
KEGG_PATHWAY	Nitrogen metabolism	RT		4	0.5	8.2E-2	5.9E-1
KEGG_PATHWAY	Nitrogen metabolism	RT		4	0.5	8.2E-2	5.9E-1
KEGG_PATHWAY	Nicotinate and nicotinamide metabolism	RT		3	0.4	8.3E-2	5.9E-1
KEGG_PATHWAY	Other glycan degradation	RT		2	0.3	8.8E-2	6.1E-1
KEGG_PATHWAY	Other glycan degradation	RT		2	0.3	8.8E-2	6.1E-1
KEGG_PATHWAY	Other glycan degradation	RT		2	0.3	8.8E-2	6.1E-1
KEGG_PATHWAY	Other glycan degradation	RT		2	0.3	8.8E-2	6.1E-1
KEGG_PATHWAY	Other glycan degradation	RT		2	0.3	8.8E-2	6.1E-1
KEGG_PATHWAY	Other glycan degradation	RT		2	0.3	8.8E-2	6.1E-1
KEGG_PATHWAY	Other glycan degradation	RT		2	0.3	8.8E-2	6.1E-1
KEGG_PATHWAY	Other glycan degradation	RT		2	0.3	8.8E-2	6.1E-1
KEGG_PATHWAY	Other glycan degradation	RT		2	0.3	8.8E-2	6.1E-1
KEGG_PATHWAY	Other glycan degradation	RT		2	0.3	8.8E-2	6.1E-1
KEGG_PATHWAY	Other glycan degradation	RT		2	0.3	8.8E-2	6.1E-1
KEGG_PATHWAY	Other glycan degradation	RT		2	0.3	8.8E-2	6.1E-1
KEGG_PATHWAY	Other glycan degradation	RT		2	0.3	8.8E-2	6.1E-1
KEGG_PATHWAY	Other glycan degradation	RT		2	0.3	8.8E-2	6.1E-1
KEGG_PATHWAY	Other glycan degradation	RT		2	0.3	8.8E-2	6.1E-1
KEGG_PATHWAY	Other glycan degradation	RT		2	0.3	8.8E-2	6.1E-1
KEGG_PATHWAY	Other glycan degradation	RT		2	0.3	8.8E-2	6.1E-1
KEGG_PATHWAY	Other glycan degradation	RT		2	0.3	8.8E-2	6.1E-1
KEGG_PATHWAY	Nitrogen metabolism	RT		4	0.5	8.8E-2	6.1E-1
KEGG_PATHWAY	Nitrogen metabolism	RT		4	0.5	8.8E-2	6.1E-1
KEGG_PATHWAY	Butanoate metabolism	RT		4	0.5	8.8E-2	6.1E-1
KEGG_PATHWAY	Nitrogen metabolism	RT		4	0.5	8.8E-2	6.1E-1
KEGG_PATHWAY	Butanoate metabolism	RT		4	0.5	8.8E-2	6.1E-1
KEGG_PATHWAY	Fructose and mannose metabolism	RT		4	0.5	8.8E-2	6.1E-1
KEGG_PATHWAY	Nicotinate and nicotinamide metabolism	RT		3	0.4	9.2E-2	6.2E-1
KEGG_PATHWAY	Nicotinate and nicotinamide metabolism	RT		3	0.4	9.2E-2	6.2E-1
KEGG_PATHWAY	Lysine degradation	RT		3	0.4	9.2E-2	6.2E-1
KEGG_PATHWAY	Nicotinate and nicotinamide metabolism	RT		3	0.4	9.2E-2	6.2E-1
KEGG_PATHWAY	Nicotinate and nicotinamide metabolism	RT		3	0.4	9.2E-2	6.2E-1
KEGG_PATHWAY	Nicotinate and nicotinamide metabolism	RT		3	0.4	9.2E-2	6.2E-1
KEGG_PATHWAY	Nicotinate and nicotinamide metabolism	RT		3	0.4	9.2E-2	6.2E-1

## Sheet: KEGG_F3
Category	Term	RT	Genes	Count	%	P-Value	Benjamini
KEGG_PATHWAY	ABC transporters	RT		40	5.4	2.2E-22	3.3E-19
KEGG_PATHWAY	ABC transporters	RT		31	4.2	2.3E-14	1.8E-11
KEGG_PATHWAY	ABC transporters	RT		29	3.9	7.1E-14	3.5E-11
KEGG_PATHWAY	ABC transporters	RT		30	4.1	1.2E-13	4.7E-11
KEGG_PATHWAY	ABC transporters	RT		29	3.9	8.4E-13	2.5E-10
KEGG_PATHWAY	ABC transporters	RT		28	3.8	3.3E-12	8.2E-10
KEGG_PATHWAY	ABC transporters	RT		28	3.8	3.3E-12	8.2E-10
KEGG_PATHWAY	ABC transporters	RT		28	3.8	4.2E-12	9.1E-10
KEGG_PATHWAY	ABC transporters	RT		28	3.8	4.8E-12	9.0E-10
KEGG_PATHWAY	ABC transporters	RT		26	3.5	1.6E-11	2.6E-9
KEGG_PATHWAY	ABC transporters	RT		26	3.5	2.3E-11	3.4E-9
KEGG_PATHWAY	ABC transporters	RT		26	3.5	2.3E-11	3.4E-9
KEGG_PATHWAY	ABC transporters	RT		26	3.5	3.3E-11	4.6E-9
KEGG_PATHWAY	ABC transporters	RT		26	3.5	3.3E-11	4.6E-9
KEGG_PATHWAY	ABC transporters	RT		22	3.0	1.8E-8	2.3E-6
KEGG_PATHWAY	ABC transporters	RT		21	2.8	9.4E-8	1.1E-5
KEGG_PATHWAY	ABC transporters	RT		22	3.0	1.0E-7	1.1E-5
KEGG_PATHWAY	ABC transporters	RT		22	3.0	1.9E-7	1.9E-5
KEGG_PATHWAY	Cysteine and methionine metabolism	RT		9	1.2	7.1E-7	6.6E-5
KEGG_PATHWAY	Sulfur metabolism	RT		7	0.9	7.1E-7	6.3E-5
KEGG_PATHWAY	Sulfur metabolism	RT		7	0.9	7.1E-7	6.3E-5
KEGG_PATHWAY	Sulfur metabolism	RT		7	0.9	7.1E-7	6.3E-5
KEGG_PATHWAY	Sulfur metabolism	RT		7	0.9	7.1E-7	6.3E-5
KEGG_PATHWAY	Sulfur metabolism	RT		7	0.9	7.1E-7	6.3E-5
KEGG_PATHWAY	Sulfur metabolism	RT		7	0.9	7.1E-7	6.3E-5
KEGG_PATHWAY	Sulfur metabolism	RT		7	0.9	7.1E-7	6.3E-5
KEGG_PATHWAY	Sulfur metabolism	RT		7	0.9	7.1E-7	6.3E-5
KEGG_PATHWAY	Sulfur metabolism	RT		7	0.9	7.1E-7	6.3E-5
KEGG_PATHWAY	Sulfur metabolism	RT		7	0.9	7.1E-7	6.3E-5
KEGG_PATHWAY	Two-component system	RT		17	2.3	1.1E-6	8.8E-5
KEGG_PATHWAY	Sulfur metabolism	RT		7	0.9	1.2E-6	9.6E-5
KEGG_PATHWAY	Sulfur metabolism	RT		7	0.9	1.2E-6	9.6E-5
KEGG_PATHWAY	Sulfur metabolism	RT		7	0.9	1.2E-6	9.6E-5
KEGG_PATHWAY	Sulfur metabolism	RT		7	0.9	1.2E-6	9.6E-5
KEGG_PATHWAY	Sulfur metabolism	RT		7	0.9	1.2E-6	9.6E-5
KEGG_PATHWAY	Sulfur metabolism	RT		7	0.9	1.2E-6	9.6E-5
KEGG_PATHWAY	Sulfur metabolism	RT		7	0.9	1.2E-6	9.6E-5
KEGG_PATHWAY	Cysteine and methionine metabolism	RT		9	1.2	1.3E-6	9.5E-5
KEGG_PATHWAY	Purine metabolism	RT		13	1.8	2.9E-6	2.1E-4
KEGG_PATHWAY	Glyoxylate and dicarboxylate metabolism	RT		9	1.2	3.6E-6	2.4E-4
KEGG_PATHWAY	Glyoxylate and dicarboxylate metabolism	RT		9	1.2	4.5E-6	2.9E-4
KEGG_PATHWAY	Nitrogen metabolism	RT		9	1.2	5.7E-6	3.5E-4
KEGG_PATHWAY	Glyoxylate and dicarboxylate metabolism	RT		9	1.2	7.0E-6	4.2E-4
KEGG_PATHWAY	Glyoxylate and dicarboxylate metabolism	RT		9	1.2	7.0E-6	4.2E-4
KEGG_PATHWAY	Glyoxylate and dicarboxylate metabolism	RT		9	1.2	7.0E-6	4.2E-4
KEGG_PATHWAY	Glyoxylate and dicarboxylate metabolism	RT		9	1.2	7.0E-6	4.2E-4
KEGG_PATHWAY	Glyoxylate and dicarboxylate metabolism	RT		9	1.2	7.0E-6	4.2E-4
KEGG_PATHWAY	Cysteine and methionine metabolism	RT		8	1.1	7.4E-6	4.3E-4
KEGG_PATHWAY	Cysteine and methionine metabolism	RT		8	1.1	7.4E-6	4.3E-4
KEGG_PATHWAY	Cysteine and methionine metabolism	RT		8	1.1	7.4E-6	4.3E-4
KEGG_PATHWAY	Cysteine and methionine metabolism	RT		8	1.1	9.6E-6	5.3E-4
KEGG_PATHWAY	Cysteine and methionine metabolism	RT		8	1.1	9.6E-6	5.3E-4
KEGG_PATHWAY	Cysteine and methionine metabolism	RT		8	1.1	9.6E-6	5.3E-4
KEGG_PATHWAY	Cysteine and methionine metabolism	RT		8	1.1	9.6E-6	5.3E-4
KEGG_PATHWAY	Cysteine and methionine metabolism	RT		8	1.1	9.6E-6	5.3E-4
KEGG_PATHWAY	Cysteine and methionine metabolism	RT		8	1.1	9.6E-6	5.3E-4
KEGG_PATHWAY	Sulfur metabolism	RT		6	0.8	1.2E-5	6.4E-4
KEGG_PATHWAY	Cysteine and methionine metabolism	RT		8	1.1	1.2E-5	6.4E-4
KEGG_PATHWAY	Cysteine and methionine metabolism	RT		8	1.1	1.2E-5	6.4E-4
KEGG_PATHWAY	Cysteine and methionine metabolism	RT		8	1.1	1.2E-5	6.4E-4
KEGG_PATHWAY	Cysteine and methionine metabolism	RT		8	1.1	1.6E-5	7.9E-4
KEGG_PATHWAY	Selenoamino acid metabolism	RT		6	0.8	1.9E-5	9.1E-4
KEGG_PATHWAY	Cysteine and methionine metabolism	RT		8	1.1	2.0E-5	9.3E-4
KEGG_PATHWAY	Cysteine and methionine metabolism	RT		8	1.1	2.0E-5	9.3E-4
KEGG_PATHWAY	Selenoamino acid metabolism	RT		6	0.8	2.9E-5	1.3E-3
KEGG_PATHWAY	Selenoamino acid metabolism	RT		6	0.8	2.9E-5	1.3E-3
KEGG_PATHWAY	Selenoamino acid metabolism	RT		6	0.8	2.9E-5	1.3E-3
KEGG_PATHWAY	Selenoamino acid metabolism	RT		6	0.8	2.9E-5	1.3E-3
KEGG_PATHWAY	Selenoamino acid metabolism	RT		6	0.8	2.9E-5	1.3E-3
KEGG_PATHWAY	Selenoamino acid metabolism	RT		6	0.8	2.9E-5	1.3E-3
KEGG_PATHWAY	Selenoamino acid metabolism	RT		6	0.8	2.9E-5	1.3E-3
KEGG_PATHWAY	Selenoamino acid metabolism	RT		6	0.8	2.9E-5	1.3E-3
KEGG_PATHWAY	Glyoxylate and dicarboxylate metabolism	RT		8	1.1	3.1E-5	1.4E-3
KEGG_PATHWAY	Glyoxylate and dicarboxylate metabolism	RT		8	1.1	3.1E-5	1.4E-3
KEGG_PATHWAY	Nitrogen metabolism	RT		8	1.1	3.8E-5	1.6E-3
KEGG_PATHWAY	Nitrogen metabolism	RT		8	1.1	3.8E-5	1.6E-3
KEGG_PATHWAY	Nitrogen metabolism	RT		8	1.1	3.8E-5	1.6E-3
KEGG_PATHWAY	Nitrogen metabolism	RT		8	1.1	3.8E-5	1.6E-3
KEGG_PATHWAY	Nitrogen metabolism	RT		8	1.1	3.8E-5	1.6E-3
KEGG_PATHWAY	Selenoamino acid metabolism	RT		6	0.8	4.2E-5	1.8E-3
KEGG_PATHWAY	Selenoamino acid metabolism	RT		6	0.8	4.2E-5	1.8E-3
KEGG_PATHWAY	Selenoamino acid metabolism	RT		6	0.8	4.2E-5	1.8E-3
KEGG_PATHWAY	Selenoamino acid metabolism	RT		6	0.8	4.2E-5	1.8E-3
KEGG_PATHWAY	Selenoamino acid metabolism	RT		6	0.8	4.2E-5	1.8E-3
KEGG_PATHWAY	Selenoamino acid metabolism	RT		6	0.8	4.2E-5	1.8E-3
KEGG_PATHWAY	Selenoamino acid metabolism	RT		6	0.8	4.2E-5	1.8E-3
KEGG_PATHWAY	Nitrogen metabolism	RT		8	1.1	4.6E-5	1.9E-3
KEGG_PATHWAY	Nitrogen metabolism	RT		8	1.1	4.6E-5	1.9E-3
KEGG_PATHWAY	Nitrogen metabolism	RT		8	1.1	4.6E-5	1.9E-3
KEGG_PATHWAY	Glyoxylate and dicarboxylate metabolism	RT		8	1.1	5.6E-5	2.2E-3
KEGG_PATHWAY	Glyoxylate and dicarboxylate metabolism	RT		8	1.1	5.6E-5	2.2E-3
KEGG_PATHWAY	Nitrogen metabolism	RT		8	1.1	5.6E-5	2.2E-3
KEGG_PATHWAY	Nitrogen metabolism	RT		8	1.1	5.6E-5	2.2E-3
KEGG_PATHWAY	Glyoxylate and dicarboxylate metabolism	RT		8	1.1	5.6E-5	2.2E-3
KEGG_PATHWAY	Nitrogen metabolism	RT		8	1.1	5.6E-5	2.2E-3
KEGG_PATHWAY	Selenoamino acid metabolism	RT		6	0.8	6.0E-5	2.3E-3
KEGG_PATHWAY	Selenoamino acid metabolism	RT		6	0.8	6.0E-5	2.3E-3
KEGG_PATHWAY	Glyoxylate and dicarboxylate metabolism	RT		8	1.1	6.7E-5	2.5E-3
KEGG_PATHWAY	Pentose and glucuronate interconversions	RT		7	0.9	7.0E-5	2.6E-3
KEGG_PATHWAY	Alanine, aspartate and glutamate metabolism	RT		7	0.9	8.8E-5	3.1E-3
KEGG_PATHWAY	Cysteine and methionine metabolism	RT		7	0.9	8.8E-5	3.1E-3
KEGG_PATHWAY	Pentose and glucuronate interconversions	RT		7	0.9	8.8E-5	3.1E-3
KEGG_PATHWAY	Pentose and glucuronate interconversions	RT		7	0.9	8.8E-5	3.1E-3
KEGG_PATHWAY	Pentose and glucuronate interconversions	RT		7	0.9	8.8E-5	3.1E-3
KEGG_PATHWAY	Alanine, aspartate and glutamate metabolism	RT		7	0.9	8.8E-5	3.1E-3
KEGG_PATHWAY	Bacterial secretion system	RT		8	1.1	9.6E-5	3.3E-3
KEGG_PATHWAY	Alanine, aspartate and glutamate metabolism	RT		7	0.9	1.1E-4	3.7E-3
KEGG_PATHWAY	Pentose and glucuronate interconversions	RT		7	0.9	1.1E-4	3.7E-3
KEGG_PATHWAY	Pentose and glucuronate interconversions	RT		7	0.9	1.1E-4	3.7E-3
KEGG_PATHWAY	Alanine, aspartate and glutamate metabolism	RT		7	0.9	1.1E-4	3.7E-3
KEGG_PATHWAY	Alanine, aspartate and glutamate metabolism	RT		7	0.9	1.1E-4	3.7E-3
KEGG_PATHWAY	Alanine, aspartate and glutamate metabolism	RT		7	0.9	1.1E-4	3.7E-3
KEGG_PATHWAY	Alanine, aspartate and glutamate metabolism	RT		7	0.9	1.1E-4	3.7E-3
KEGG_PATHWAY	Alanine, aspartate and glutamate metabolism	RT		7	0.9	1.1E-4	3.7E-3
KEGG_PATHWAY	Pentose and glucuronate interconversions	RT		7	0.9	1.1E-4	3.7E-3
KEGG_PATHWAY	Pentose and glucuronate interconversions	RT		7	0.9	1.1E-4	3.7E-3
KEGG_PATHWAY	Two-component system	RT		14	1.9	1.2E-4	4.0E-3
KEGG_PATHWAY	Glyoxylate and dicarboxylate metabolism	RT		8	1.1	1.3E-4	4.3E-3
KEGG_PATHWAY	Pentose and glucuronate interconversions	RT		7	0.9	1.3E-4	4.3E-3
KEGG_PATHWAY	Alanine, aspartate and glutamate metabolism	RT		7	0.9	1.3E-4	4.3E-3
KEGG_PATHWAY	Alanine, aspartate and glutamate metabolism	RT		7	0.9	1.3E-4	4.3E-3
KEGG_PATHWAY	Alanine, aspartate and glutamate metabolism	RT		7	0.9	1.3E-4	4.3E-3
KEGG_PATHWAY	Alanine, aspartate and glutamate metabolism	RT		7	0.9	1.3E-4	4.3E-3
KEGG_PATHWAY	Pentose and glucuronate interconversions	RT		7	0.9	1.3E-4	4.3E-3
KEGG_PATHWAY	Alanine, aspartate and glutamate metabolism	RT		7	0.9	1.3E-4	4.3E-3
KEGG_PATHWAY	Arginine and proline metabolism	RT		8	1.1	1.8E-4	5.7E-3
KEGG_PATHWAY	Nitrogen metabolism	RT		7	0.9	2.0E-4	6.1E-3
KEGG_PATHWAY	Phosphotransferase system (PTS)	RT		9	1.2	2.4E-4	7.1E-3
KEGG_PATHWAY	Pentose and glucuronate interconversions	RT		6	0.8	2.5E-4	7.3E-3
KEGG_PATHWAY	Methane metabolism	RT		5	0.7	2.6E-4	7.5E-3
KEGG_PATHWAY	Purine metabolism	RT		10	1.4	2.8E-4	7.8E-3
KEGG_PATHWAY	Two-component system	RT		13	1.8	2.8E-4	7.8E-3
KEGG_PATHWAY	Fructose and mannose metabolism	RT		7	0.9	2.9E-4	7.8E-3
KEGG_PATHWAY	Pentose and glucuronate interconversions	RT		6	0.8	3.1E-4	8.4E-3
KEGG_PATHWAY	Fructose and mannose metabolism	RT		8	1.1	3.2E-4	8.5E-3
KEGG_PATHWAY	Two-component system	RT		13	1.8	3.3E-4	8.4E-3
KEGG_PATHWAY	Purine metabolism	RT		10	1.4	3.4E-4	8.6E-3
KEGG_PATHWAY	Fructose and mannose metabolism	RT		7	0.9	3.4E-4	8.4E-3
KEGG_PATHWAY	Methane metabolism	RT		5	0.7	3.7E-4	9.1E-3
KEGG_PATHWAY	Methane metabolism	RT		5	0.7	3.7E-4	9.1E-3
KEGG_PATHWAY	Methane metabolism	RT		5	0.7	3.7E-4	9.1E-3
KEGG_PATHWAY	Purine metabolism	RT		10	1.4	3.7E-4	9.0E-3
KEGG_PATHWAY	Purine metabolism	RT		10	1.4	3.7E-4	9.0E-3
KEGG_PATHWAY	Fructose and mannose metabolism	RT		7	0.9	4.0E-4	9.5E-3
KEGG_PATHWAY	Glyoxylate and dicarboxylate metabolism	RT		7	0.9	4.0E-4	9.5E-3
KEGG_PATHWAY	Glyoxylate and dicarboxylate metabolism	RT		7	0.9	4.0E-4	9.5E-3
KEGG_PATHWAY	Glyoxylate and dicarboxylate metabolism	RT		7	0.9	4.0E-4	9.5E-3
KEGG_PATHWAY	Purine metabolism	RT		10	1.4	4.1E-4	9.6E-3
KEGG_PATHWAY	Purine metabolism	RT		10	1.4	4.5E-4	1.0E-2
KEGG_PATHWAY	Nitrogen metabolism	RT		7	0.9	4.7E-4	1.1E-2
KEGG_PATHWAY	Purine metabolism	RT		10	1.4	4.9E-4	1.1E-2
KEGG_PATHWAY	Fatty acid metabolism	RT		5	0.7	5.1E-4	1.1E-2
KEGG_PATHWAY	Methane metabolism	RT		5	0.7	5.1E-4	1.1E-2
KEGG_PATHWAY	Purine metabolism	RT		10	1.4	5.4E-4	1.2E-2
KEGG_PATHWAY	Purine metabolism	RT		10	1.4	5.4E-4	1.2E-2
KEGG_PATHWAY	Purine metabolism	RT		10	1.4	5.4E-4	1.2E-2
KEGG_PATHWAY	Purine metabolism	RT		10	1.4	5.9E-4	1.3E-2
KEGG_PATHWAY	Fructose and mannose metabolism	RT		7	0.9	6.3E-4	1.3E-2
KEGG_PATHWAY	Fructose and mannose metabolism	RT		7	0.9	6.3E-4	1.3E-2
KEGG_PATHWAY	Fructose and mannose metabolism	RT		7	0.9	6.3E-4	1.3E-2
KEGG_PATHWAY	Ascorbate and aldarate metabolism	RT		5	0.7	6.8E-4	1.4E-2
KEGG_PATHWAY	Purine metabolism	RT		10	1.4	7.0E-4	1.4E-2
KEGG_PATHWAY	Pentose and glucuronate interconversions	RT		6	0.8	7.1E-4	1.4E-2
KEGG_PATHWAY	Arginine and proline metabolism	RT		7	0.9	7.3E-4	1.5E-2
KEGG_PATHWAY	Fructose and mannose metabolism	RT		7	0.9	8.4E-4	1.6E-2
KEGG_PATHWAY	Glycolysis / Gluconeogenesis	RT		7	0.9	8.4E-4	1.6E-2
KEGG_PATHWAY	Arginine and proline metabolism	RT		7	0.9	8.4E-4	1.6E-2
KEGG_PATHWAY	Pentose and glucuronate interconversions	RT		6	0.8	8.6E-4	1.7E-2
KEGG_PATHWAY	Pentose and glucuronate interconversions	RT		6	0.8	8.6E-4	1.7E-2
KEGG_PATHWAY	Arginine and proline metabolism	RT		7	0.9	9.6E-4	1.8E-2
KEGG_PATHWAY	Two-component system	RT		12	1.6	9.9E-4	1.9E-2
KEGG_PATHWAY	Alanine, aspartate and glutamate metabolism	RT		6	0.8	1.0E-3	1.9E-2
KEGG_PATHWAY	Two-component system	RT		12	1.6	1.1E-3	1.9E-2
KEGG_PATHWAY	Arginine and proline metabolism	RT		7	0.9	1.1E-3	2.0E-2
KEGG_PATHWAY	Fructose and mannose metabolism	RT		7	0.9	1.1E-3	2.0E-2
KEGG_PATHWAY	Arginine and proline metabolism	RT		7	0.9	1.1E-3	2.0E-2
KEGG_PATHWAY	Glycolysis / Gluconeogenesis	RT		7	0.9	1.1E-3	2.0E-2
KEGG_PATHWAY	Arginine and proline metabolism	RT		7	0.9	1.1E-3	2.0E-2
KEGG_PATHWAY	Two-component system	RT		12	1.6	1.1E-3	2.0E-2
KEGG_PATHWAY	Ascorbate and aldarate metabolism	RT		5	0.7	1.1E-3	2.0E-2
KEGG_PATHWAY	Lysine degradation	RT		5	0.7	1.1E-3	2.0E-2
KEGG_PATHWAY	Alanine, aspartate and glutamate metabolism	RT		6	0.8	1.2E-3	2.1E-2
KEGG_PATHWAY	Alanine, aspartate and glutamate metabolism	RT		6	0.8	1.2E-3	2.1E-2
KEGG_PATHWAY	Alanine, aspartate and glutamate metabolism	RT		6	0.8	1.2E-3	2.1E-2
KEGG_PATHWAY	Arginine and proline metabolism	RT		7	0.9	1.2E-3	2.1E-2
KEGG_PATHWAY	Arginine and proline metabolism	RT		7	0.9	1.2E-3	2.1E-2
KEGG_PATHWAY	Arginine and proline metabolism	RT		7	0.9	1.2E-3	2.1E-2
KEGG_PATHWAY	Arginine and proline metabolism	RT		7	0.9	1.2E-3	2.1E-2
KEGG_PATHWAY	Arginine and proline metabolism	RT		7	0.9	1.4E-3	2.4E-2
KEGG_PATHWAY	Fructose and mannose metabolism	RT		7	0.9	1.6E-3	2.7E-2
KEGG_PATHWAY	Glycine, serine and threonine metabolism	RT		6	0.8	1.6E-3	2.7E-2
KEGG_PATHWAY	Glycine, serine and threonine metabolism	RT		6	0.8	1.6E-3	2.7E-2
KEGG_PATHWAY	Glycine, serine and threonine metabolism	RT		6	0.8	1.6E-3	2.7E-2
KEGG_PATHWAY	Propanoate metabolism	RT		6	0.8	1.6E-3	2.7E-2
KEGG_PATHWAY	Glycine, serine and threonine metabolism	RT		6	0.8	1.6E-3	2.7E-2
KEGG_PATHWAY	Glycine, serine and threonine metabolism	RT		6	0.8	1.6E-3	2.7E-2
KEGG_PATHWAY	Glycine, serine and threonine metabolism	RT		6	0.8	1.6E-3	2.7E-2
KEGG_PATHWAY	Purine metabolism	RT		9	1.2	1.7E-3	2.8E-2
KEGG_PATHWAY	Purine metabolism	RT		9	1.2	1.7E-3	2.8E-2
KEGG_PATHWAY	Fructose and mannose metabolism	RT		7	0.9	1.8E-3	2.9E-2
KEGG_PATHWAY	Glycine, serine and threonine metabolism	RT		6	0.8	1.9E-3	3.1E-2
KEGG_PATHWAY	Glycine, serine and threonine metabolism	RT		6	0.8	1.9E-3	3.1E-2
KEGG_PATHWAY	Glycine, serine and threonine metabolism	RT		6	0.8	1.9E-3	3.1E-2
KEGG_PATHWAY	Glycine, serine and threonine metabolism	RT		6	0.8	1.9E-3	3.1E-2
KEGG_PATHWAY	Alanine, aspartate and glutamate metabolism	RT		6	0.8	1.9E-3	3.1E-2
KEGG_PATHWAY	Glycine, serine and threonine metabolism	RT		6	0.8	1.9E-3	3.1E-2
KEGG_PATHWAY	Fructose and mannose metabolism	RT		7	0.9	2.0E-3	3.2E-2
KEGG_PATHWAY	Purine metabolism	RT		9	1.2	2.0E-3	3.2E-2
KEGG_PATHWAY	Glycine, serine and threonine metabolism	RT		6	0.8	2.2E-3	3.4E-2
KEGG_PATHWAY	Glycine, serine and threonine metabolism	RT		6	0.8	2.2E-3	3.4E-2
KEGG_PATHWAY	Glycine, serine and threonine metabolism	RT		6	0.8	2.2E-3	3.4E-2
KEGG_PATHWAY	Glycolysis / Gluconeogenesis	RT		7	0.9	2.2E-3	3.4E-2
KEGG_PATHWAY	Glycolysis / Gluconeogenesis	RT		7	0.9	2.2E-3	3.4E-2
KEGG_PATHWAY	Purine metabolism	RT		9	1.2	2.4E-3	3.6E-2
KEGG_PATHWAY	Fructose and mannose metabolism	RT		7	0.9	2.5E-3	3.7E-2
KEGG_PATHWAY	Purine metabolism	RT		9	1.2	2.5E-3	3.8E-2
KEGG_PATHWAY	Two-component system	RT		11	1.5	2.7E-3	4.0E-2
KEGG_PATHWAY	Two-component system	RT		11	1.5	2.7E-3	4.0E-2
KEGG_PATHWAY	Nitrogen metabolism	RT		6	0.8	2.9E-3	4.2E-2
KEGG_PATHWAY	Nitrogen metabolism	RT		6	0.8	2.9E-3	4.2E-2
KEGG_PATHWAY	Glycine, serine and threonine metabolism	RT		6	0.8	2.9E-3	4.2E-2
KEGG_PATHWAY	Two-component system	RT		11	1.5	3.0E-3	4.4E-2
KEGG_PATHWAY	One carbon pool by folate	RT		4	0.5	3.2E-3	4.5E-2
KEGG_PATHWAY	Nitrogen metabolism	RT		6	0.8	3.2E-3	4.6E-2
KEGG_PATHWAY	Fructose and mannose metabolism	RT		7	0.9	3.4E-3	4.7E-2
KEGG_PATHWAY	Two-component system	RT		11	1.5	3.6E-3	5.0E-2
KEGG_PATHWAY	Bacterial secretion system	RT		7	0.9	3.7E-3	5.1E-2
KEGG_PATHWAY	Fructose and mannose metabolism	RT		7	0.9	4.1E-3	5.5E-2
KEGG_PATHWAY	One carbon pool by folate	RT		4	0.5	4.1E-3	5.5E-2
KEGG_PATHWAY	beta-Alanine metabolism	RT		4	0.5	4.1E-3	5.5E-2
KEGG_PATHWAY	One carbon pool by folate	RT		4	0.5	4.1E-3	5.5E-2
KEGG_PATHWAY	One carbon pool by folate	RT		4	0.5	4.1E-3	5.5E-2
KEGG_PATHWAY	One carbon pool by folate	RT		4	0.5	4.1E-3	5.5E-2
KEGG_PATHWAY	One carbon pool by folate	RT		4	0.5	4.1E-3	5.5E-2
KEGG_PATHWAY	One carbon pool by folate	RT		4	0.5	4.1E-3	5.5E-2
KEGG_PATHWAY	One carbon pool by folate	RT		4	0.5	4.1E-3	5.5E-2
KEGG_PATHWAY	One carbon pool by folate	RT		4	0.5	4.1E-3	5.5E-2
KEGG_PATHWAY	One carbon pool by folate	RT		4	0.5	4.1E-3	5.5E-2
KEGG_PATHWAY	One carbon pool by folate	RT		4	0.5	4.1E-3	5.5E-2
KEGG_PATHWAY	One carbon pool by folate	RT		4	0.5	4.1E-3	5.5E-2
KEGG_PATHWAY	One carbon pool by folate	RT		4	0.5	4.1E-3	5.5E-2
KEGG_PATHWAY	One carbon pool by folate	RT		4	0.5	4.1E-3	5.5E-2
KEGG_PATHWAY	One carbon pool by folate	RT		4	0.5	4.1E-3	5.5E-2
KEGG_PATHWAY	One carbon pool by folate	RT		4	0.5	4.1E-3	5.5E-2
KEGG_PATHWAY	One carbon pool by folate	RT		4	0.5	4.1E-3	5.5E-2
KEGG_PATHWAY	One carbon pool by folate	RT		4	0.5	4.1E-3	5.5E-2
KEGG_PATHWAY	Two-component system	RT		11	1.5	4.2E-3	5.6E-2
KEGG_PATHWAY	Two-component system	RT		11	1.5	4.5E-3	5.9E-2
KEGG_PATHWAY	Nitrogen metabolism	RT		6	0.8	4.6E-3	6.0E-2
KEGG_PATHWAY	Two-component system	RT		11	1.5	5.0E-3	6.4E-2
KEGG_PATHWAY	Arginine and proline metabolism	RT		6	0.8	5.2E-3	6.6E-2
KEGG_PATHWAY	One carbon pool by folate	RT		4	0.5	5.2E-3	6.6E-2
KEGG_PATHWAY	One carbon pool by folate	RT		4	0.5	5.2E-3	6.6E-2
KEGG_PATHWAY	Methane metabolism	RT		4	0.5	5.2E-3	6.6E-2
KEGG_PATHWAY	One carbon pool by folate	RT		4	0.5	5.2E-3	6.6E-2
KEGG_PATHWAY	Methane metabolism	RT		4	0.5	5.2E-3	6.6E-2
KEGG_PATHWAY	Methane metabolism	RT		4	0.5	5.2E-3	6.6E-2
KEGG_PATHWAY	Methane metabolism	RT		4	0.5	5.2E-3	6.6E-2
KEGG_PATHWAY	Methane metabolism	RT		4	0.5	5.2E-3	6.6E-2
KEGG_PATHWAY	Methane metabolism	RT		4	0.5	5.2E-3	6.6E-2
KEGG_PATHWAY	Methane metabolism	RT		4	0.5	5.2E-3	6.6E-2
KEGG_PATHWAY	Methane metabolism	RT		4	0.5	5.2E-3	6.6E-2
KEGG_PATHWAY	Fatty acid metabolism	RT		4	0.5	5.2E-3	6.6E-2
KEGG_PATHWAY	Pentose and glucuronate interconversions	RT		5	0.7	5.8E-3	7.2E-2
KEGG_PATHWAY	Pentose and glucuronate interconversions	RT		5	0.7	5.8E-3	7.2E-2
KEGG_PATHWAY	Pyruvate metabolism	RT		6	0.8	6.4E-3	7.9E-2
KEGG_PATHWAY	Arginine and proline metabolism	RT		6	0.8	7.1E-3	8.6E-2
KEGG_PATHWAY	Fructose and mannose metabolism	RT		6	0.8	7.1E-3	8.6E-2
KEGG_PATHWAY	Ascorbate and aldarate metabolism	RT		4	0.5	8.0E-3	9.6E-2
KEGG_PATHWAY	Two-component system	RT		10	1.4	8.2E-3	9.7E-2
KEGG_PATHWAY	Two-component system	RT		10	1.4	8.2E-3	9.7E-2
KEGG_PATHWAY	Pyruvate metabolism	RT		6	0.8	9.4E-3	1.1E-1
KEGG_PATHWAY	Pyruvate metabolism	RT		6	0.8	9.4E-3	1.1E-1
KEGG_PATHWAY	Two-component system	RT		10	1.4	9.5E-3	1.1E-1
KEGG_PATHWAY	Glyoxylate and dicarboxylate metabolism	RT		5	0.7	9.7E-3	1.1E-1
KEGG_PATHWAY	Pyruvate metabolism	RT		6	0.8	1.0E-2	1.2E-1
KEGG_PATHWAY	Glycine, serine and threonine metabolism	RT		5	0.7	1.1E-2	1.2E-1
KEGG_PATHWAY	Fatty acid metabolism	RT		4	0.5	1.1E-2	1.3E-1
KEGG_PATHWAY	Fatty acid metabolism	RT		4	0.5	1.1E-2	1.3E-1
KEGG_PATHWAY	Glycine, serine and threonine metabolism	RT		5	0.7	1.2E-2	1.4E-1
KEGG_PATHWAY	Glycine, serine and threonine metabolism	RT		5	0.7	1.2E-2	1.4E-1
KEGG_PATHWAY	Two-component system	RT		10	1.4	1.3E-2	1.4E-1
KEGG_PATHWAY	Fructose and mannose metabolism	RT		6	0.8	1.3E-2	1.4E-1
KEGG_PATHWAY	Nitrogen metabolism	RT		5	0.7	1.5E-2	1.6E-1
KEGG_PATHWAY	Nitrogen metabolism	RT		5	0.7	1.5E-2	1.6E-1
KEGG_PATHWAY	Nucleotide excision repair	RT		3	0.4	1.5E-2	1.6E-1
KEGG_PATHWAY	Peptidoglycan biosynthesis	RT		4	0.5	1.8E-2	1.9E-1
KEGG_PATHWAY	Nitrogen metabolism	RT		5	0.7	1.8E-2	1.9E-1
KEGG_PATHWAY	Nucleotide excision repair	RT		3	0.4	2.0E-2	2.0E-1
KEGG_PATHWAY	Nucleotide excision repair	RT		3	0.4	2.0E-2	2.0E-1
KEGG_PATHWAY	Nucleotide excision repair	RT		3	0.4	2.0E-2	2.0E-1
KEGG_PATHWAY	Nucleotide excision repair	RT		3	0.4	2.0E-2	2.0E-1
KEGG_PATHWAY	Nucleotide excision repair	RT		3	0.4	2.0E-2	2.0E-1
KEGG_PATHWAY	Nucleotide excision repair	RT		3	0.4	2.0E-2	2.0E-1
KEGG_PATHWAY	Nucleotide excision repair	RT		3	0.4	2.0E-2	2.0E-1
KEGG_PATHWAY	Nucleotide excision repair	RT		3	0.4	2.0E-2	2.0E-1
KEGG_PATHWAY	Nucleotide excision repair	RT		3	0.4	2.0E-2	2.0E-1
KEGG_PATHWAY	Nucleotide excision repair	RT		3	0.4	2.0E-2	2.0E-1
KEGG_PATHWAY	Nucleotide excision repair	RT		3	0.4	2.0E-2	2.0E-1
KEGG_PATHWAY	Nucleotide excision repair	RT		3	0.4	2.0E-2	2.0E-1
KEGG_PATHWAY	Nucleotide excision repair	RT		3	0.4	2.0E-2	2.0E-1
KEGG_PATHWAY	Nucleotide excision repair	RT		3	0.4	2.0E-2	2.0E-1
KEGG_PATHWAY	Nucleotide excision repair	RT		3	0.4	2.0E-2	2.0E-1
KEGG_PATHWAY	Nucleotide excision repair	RT		3	0.4	2.0E-2	2.0E-1
KEGG_PATHWAY	Nucleotide excision repair	RT		3	0.4	2.0E-2	2.0E-1
KEGG_PATHWAY	Nucleotide excision repair	RT		3	0.4	2.0E-2	2.0E-1
KEGG_PATHWAY	Peptidoglycan biosynthesis	RT		4	0.5	2.1E-2	2.1E-1
KEGG_PATHWAY	Peptidoglycan biosynthesis	RT		4	0.5	2.1E-2	2.1E-1
KEGG_PATHWAY	Peptidoglycan biosynthesis	RT		4	0.5	2.1E-2	2.1E-1
KEGG_PATHWAY	Peptidoglycan biosynthesis	RT		4	0.5	2.1E-2	2.1E-1
KEGG_PATHWAY	Galactose metabolism	RT		5	0.7	2.4E-2	2.3E-1
KEGG_PATHWAY	Nucleotide excision repair	RT		3	0.4	2.5E-2	2.5E-1
KEGG_PATHWAY	Nucleotide excision repair	RT		3	0.4	2.5E-2	2.5E-1
KEGG_PATHWAY	Phosphotransferase system (PTS)	RT		6	0.8	2.7E-2	2.6E-1
KEGG_PATHWAY	Pyruvate metabolism	RT		5	0.7	2.8E-2	2.7E-1
KEGG_PATHWAY	Phosphotransferase system (PTS)	RT		5	0.7	2.8E-2	2.7E-1
KEGG_PATHWAY	Pyruvate metabolism	RT		5	0.7	2.8E-2	2.7E-1
KEGG_PATHWAY	Arginine and proline metabolism	RT		5	0.7	2.8E-2	2.7E-1
KEGG_PATHWAY	Pyruvate metabolism	RT		5	0.7	3.1E-2	2.8E-1
KEGG_PATHWAY	Pyruvate metabolism	RT		5	0.7	3.1E-2	2.8E-1
KEGG_PATHWAY	Arginine and proline metabolism	RT		5	0.7	3.1E-2	2.8E-1
KEGG_PATHWAY	Methane metabolism	RT		3	0.4	3.1E-2	2.9E-1
KEGG_PATHWAY	Phosphotransferase system (PTS)	RT		6	0.8	3.3E-2	3.0E-1
KEGG_PATHWAY	Propanoate metabolism	RT		4	0.5	3.3E-2	3.0E-1
KEGG_PATHWAY	Pyruvate metabolism	RT		5	0.7	3.3E-2	2.9E-1
KEGG_PATHWAY	Pyruvate metabolism	RT		5	0.7	3.3E-2	2.9E-1
KEGG_PATHWAY	Phosphotransferase system (PTS)	RT		5	0.7	3.3E-2	2.9E-1
KEGG_PATHWAY	Arginine and proline metabolism	RT		5	0.7	3.5E-2	3.1E-1
KEGG_PATHWAY	Pyruvate metabolism	RT		5	0.7	3.5E-2	3.1E-1
KEGG_PATHWAY	Pyruvate metabolism	RT		5	0.7	3.5E-2	3.1E-1
KEGG_PATHWAY	Pyruvate metabolism	RT		5	0.7	3.5E-2	3.1E-1
KEGG_PATHWAY	One carbon pool by folate	RT		3	0.4	3.7E-2	3.2E-1
KEGG_PATHWAY	Methane metabolism	RT		3	0.4	3.7E-2	3.2E-1
KEGG_PATHWAY	Fatty acid metabolism	RT		3	0.4	3.7E-2	3.2E-1
KEGG_PATHWAY	Tryptophan metabolism	RT		3	0.4	3.7E-2	3.2E-1
KEGG_PATHWAY	Pyruvate metabolism	RT		5	0.7	3.8E-2	3.3E-1
KEGG_PATHWAY	Arginine and proline metabolism	RT		5	0.7	3.8E-2	3.3E-1
KEGG_PATHWAY	Fructose and mannose metabolism	RT		5	0.7	3.8E-2	3.3E-1
KEGG_PATHWAY	Phosphotransferase system (PTS)	RT		5	0.7	3.8E-2	3.3E-1
KEGG_PATHWAY	Propanoate metabolism	RT		4	0.5	4.0E-2	3.4E-1
KEGG_PATHWAY	Propanoate metabolism	RT		4	0.5	4.0E-2	3.4E-1
KEGG_PATHWAY	Phosphotransferase system (PTS)	RT		5	0.7	4.1E-2	3.4E-1
KEGG_PATHWAY	Pyruvate metabolism	RT		5	0.7	4.1E-2	3.4E-1
KEGG_PATHWAY	Propanoate metabolism	RT		4	0.5	4.4E-2	3.6E-1
KEGG_PATHWAY	beta-Alanine metabolism	RT		3	0.4	4.4E-2	3.6E-1
KEGG_PATHWAY	Fatty acid metabolism	RT		3	0.4	4.4E-2	3.6E-1
KEGG_PATHWAY	Methane metabolism	RT		3	0.4	4.4E-2	3.6E-1
KEGG_PATHWAY	Methane metabolism	RT		3	0.4	4.4E-2	3.6E-1
KEGG_PATHWAY	Methane metabolism	RT		3	0.4	4.4E-2	3.6E-1
KEGG_PATHWAY	beta-Alanine metabolism	RT		3	0.4	4.4E-2	3.6E-1
KEGG_PATHWAY	Pyruvate metabolism	RT		5	0.7	4.7E-2	3.8E-1
KEGG_PATHWAY	Pyruvate metabolism	RT		5	0.7	4.7E-2	3.8E-1
KEGG_PATHWAY	Alanine, aspartate and glutamate metabolism	RT		4	0.5	4.8E-2	3.8E-1
KEGG_PATHWAY	Alanine, aspartate and glutamate metabolism	RT		4	0.5	4.8E-2	3.8E-1
KEGG_PATHWAY	Alanine, aspartate and glutamate metabolism	RT		4	0.5	4.8E-2	3.8E-1
KEGG_PATHWAY	Amino sugar and nucleotide sugar metabolism	RT		5	0.7	5.0E-2	3.9E-1
KEGG_PATHWAY	ABC transporters	RT		11	1.5	5.1E-2	4.0E-1
KEGG_PATHWAY	Propanoate metabolism	RT		4	0.5	5.2E-2	4.0E-1
KEGG_PATHWAY	Propanoate metabolism	RT		4	0.5	5.2E-2	4.0E-1
KEGG_PATHWAY	Phosphotransferase system (PTS)	RT		5	0.7	5.3E-2	4.1E-1
KEGG_PATHWAY	Propanoate metabolism	RT		4	0.5	5.7E-2	4.3E-1
KEGG_PATHWAY	Propanoate metabolism	RT		4	0.5	5.7E-2	4.3E-1
KEGG_PATHWAY	Fatty acid metabolism	RT		3	0.4	5.8E-2	4.3E-1
KEGG_PATHWAY	Butanoate metabolism	RT		4	0.5	6.1E-2	4.5E-1
KEGG_PATHWAY	Citrate cycle (TCA cycle)	RT		4	0.5	6.1E-2	4.5E-1
KEGG_PATHWAY	ABC transporters	RT		10	1.4	6.2E-2	4.5E-1
KEGG_PATHWAY	Phosphotransferase system (PTS)	RT		5	0.7	6.3E-2	4.5E-1
KEGG_PATHWAY	Phosphotransferase system (PTS)	RT		5	0.7	6.3E-2	4.5E-1
KEGG_PATHWAY	ABC transporters	RT		10	1.4	6.7E-2	4.7E-1
KEGG_PATHWAY	Nitrogen metabolism	RT		4	0.5	7.1E-2	4.9E-1
KEGG_PATHWAY	Phosphotransferase system (PTS)	RT		5	0.7	7.4E-2	5.0E-1
KEGG_PATHWAY	Fatty acid metabolism	RT		3	0.4	7.4E-2	5.0E-1
KEGG_PATHWAY	Ubiquinone and other terpenoid-quinone biosynthesis	RT		3	0.4	8.3E-2	5.4E-1
KEGG_PATHWAY	Ubiquinone and other terpenoid-quinone biosynthesis	RT		3	0.4	8.3E-2	5.4E-1
KEGG_PATHWAY	Ubiquinone and other terpenoid-quinone biosynthesis	RT		3	0.4	8.3E-2	5.4E-1
KEGG_PATHWAY	Ubiquinone and other terpenoid-quinone biosynthesis	RT		3	0.4	8.3E-2	5.4E-1
KEGG_PATHWAY	Ubiquinone and other terpenoid-quinone biosynthesis	RT		3	0.4	8.3E-2	5.4E-1
KEGG_PATHWAY	Ubiquinone and other terpenoid-quinone biosynthesis	RT		3	0.4	8.3E-2	5.4E-1
KEGG_PATHWAY	Ubiquinone and other terpenoid-quinone biosynthesis	RT		3	0.4	8.3E-2	5.4E-1
KEGG_PATHWAY	Ubiquinone and other terpenoid-quinone biosynthesis	RT		3	0.4	8.3E-2	5.4E-1
KEGG_PATHWAY	Ubiquinone and other terpenoid-quinone biosynthesis	RT		3	0.4	8.3E-2	5.4E-1
KEGG_PATHWAY	Caprolactam degradation	RT		2	0.3	8.3E-2	5.4E-1
KEGG_PATHWAY	Limonene and pinene degradation	RT		2	0.3	8.3E-2	5.4E-1
KEGG_PATHWAY	Ubiquinone and other terpenoid-quinone biosynthesis	RT		3	0.4	9.1E-2	5.7E-1
KEGG_PATHWAY	Ubiquinone and other terpenoid-quinone biosynthesis	RT		3	0.4	9.1E-2	5.7E-1
KEGG_PATHWAY	Benzoate degradation via CoA ligation	RT		3	0.4	9.1E-2	5.7E-1
KEGG_PATHWAY	Ubiquinone and other terpenoid-quinone biosynthesis	RT		3	0.4	9.1E-2	5.7E-1
KEGG_PATHWAY	Ubiquinone and other terpenoid-quinone biosynthesis	RT		3	0.4	9.1E-2	5.7E-1
KEGG_PATHWAY	Ubiquinone and other terpenoid-quinone biosynthesis	RT		3	0.4	9.1E-2	5.7E-1
KEGG_PATHWAY	Ubiquinone and other terpenoid-quinone biosynthesis	RT		3	0.4	9.1E-2	5.7E-1
KEGG_PATHWAY	Ubiquinone and other terpenoid-quinone biosynthesis	RT		3	0.4	9.1E-2	5.7E-1
KEGG_PATHWAY	Ubiquinone and other terpenoid-quinone biosynthesis	RT		3	0.4	9.1E-2	5.7E-1
KEGG_PATHWAY	Ubiquinone and other terpenoid-quinone biosynthesis	RT		3	0.4	9.1E-2	5.7E-1
KEGG_PATHWAY	Glycolysis / Gluconeogenesis	RT		4	0.5	9.2E-2	5.8E-1
KEGG_PATHWAY	Glycolysis / Gluconeogenesis	RT		4	0.5	9.2E-2	5.8E-1
KEGG_PATHWAY	Phosphotransferase system (PTS)	RT		5	0.7	9.5E-2	5.8E-1
KEGG_PATHWAY	ABC transporters	RT		10	1.4	9.7E-2	5.9E-1
KEGG_PATHWAY	Glycolysis / Gluconeogenesis	RT		4	0.5	9.8E-2	5.9E-1
