# Supplementary material for: A Coordinated Response at The Transcriptome and Interactome Level is Required to Ensure Uropathogenic Escherichia coli Survival during Bacteremia
Source: Microorganisms. 2019 Aug 25;7(9):292. doi: 10.3390/microorganisms7090292 (PMC6780601; doi:10.3390/microorganisms7090292)
Supplement: Supplementary file 1 [file microorganisms-07-00292-s001.zip › Supplementary_file_S2.xlsx]

## Sheet: Cluster_1
Entry	Entry name	Protein names	Gene names	Organism
P0A863	TPX_ECOL6	Thiol peroxidase (Tpx) (EC 1.11.1.15) (Peroxiredoxin tpx) (Prx) (Thioredoxin peroxidase)	tpx c1796	Escherichia coli O6:H1 (strain CFT073 / ATCC 700928 / UPEC)
A0A0H2V723	A0A0H2V723_ECOL6	Uncharacterized protein	ycjG c1797	Escherichia coli O6:H1 (strain CFT073 / ATCC 700928 / UPEC)
A0A0H2V8B1	A0A0H2V8B1_ECOL6	Periplasmic murein peptide-binding protein	mppA c1803	Escherichia coli O6:H1 (strain CFT073 / ATCC 700928 / UPEC)
A0A0H2V728	A0A0H2V728_ECOL6	Uncharacterized protein	ynaI c1804	Escherichia coli O6:H1 (strain CFT073 / ATCC 700928 / UPEC)
P64446	YNAJ_ECOL6	Uncharacterized protein YnaJ	ynaJ c1805	Escherichia coli O6:H1 (strain CFT073 / ATCC 700928 / UPEC)
P0AAC1	USPE_ECOL6	Universal stress protein E	uspE c1806	Escherichia coli O6:H1 (strain CFT073 / ATCC 700928 / UPEC)
A0A0H2V761	A0A0H2V761_ECOL6	Uncharacterized protein	c1810	Escherichia coli O6:H1 (strain CFT073 / ATCC 700928 / UPEC)
A0A0H2V8B6	A0A0H2V8B6_ECOL6	Uncharacterized protein	c1811	Escherichia coli O6:H1 (strain CFT073 / ATCC 700928 / UPEC)
A0A0H2V9G1	A0A0H2V9G1_ECOL6	Uncharacterized protein	ydaL c1814	Escherichia coli O6:H1 (strain CFT073 / ATCC 700928 / UPEC)
A0A0H2V766	A0A0H2V766_ECOL6	Uncharacterized protein	ydaM c1815	Escherichia coli O6:H1 (strain CFT073 / ATCC 700928 / UPEC)
P64424	ZNTB_ECOL6	Zinc transport protein ZntB	zntB c1816	Escherichia coli O6:H1 (strain CFT073 / ATCC 700928 / UPEC)
A0A0H2V8C0	A0A0H2V8C0_ECOL6	ATP-dependent RNA helicase DbpA (EC 3.6.4.13)	dbpA c1817	Escherichia coli O6:H1 (strain CFT073 / ATCC 700928 / UPEC)
Q8FHP6	TTCA_ECOL6	tRNA-cytidine(32) 2-sulfurtransferase (EC 2.8.1.-) (Two-thiocytidine biosynthesis protein A) (tRNA 2-thiocytidine biosynthesis protein TtcA)	ttcA c1818	Escherichia coli O6:H1 (strain CFT073 / ATCC 700928 / UPEC)
A0A0H2V7E5	A0A0H2V7E5_ECOL6	Uncharacterized protein	c1820	Escherichia coli O6:H1 (strain CFT073 / ATCC 700928 / UPEC)
P0A4P6	USPF_ECOL6	Universal stress protein F	uspF c1821	Escherichia coli O6:H1 (strain CFT073 / ATCC 700928 / UPEC)
A0A0H2V9G6	A0A0H2V9G6_ECOL6	Outer membrane protein N	ompN c1822	Escherichia coli O6:H1 (strain CFT073 / ATCC 700928 / UPEC)
A0A0H2V771	A0A0H2V771_ECOL6	Pyruvate-flavodoxin oxidoreductase (EC 1.2.7.-)	ydbK c1823	Escherichia coli O6:H1 (strain CFT073 / ATCC 700928 / UPEC)
A0A0H2V743	A0A0H2V743_ECOL6	Heat shock protein hslJ	hslJ c1826	Escherichia coli O6:H1 (strain CFT073 / ATCC 700928 / UPEC)
A0A0H2V9G9	A0A0H2V9G9_ECOL6	Uncharacterized protein	ydbH c1828	Escherichia coli O6:H1 (strain CFT073 / ATCC 700928 / UPEC)
A0A0H2V8D0	A0A0H2V8D0_ECOL6	Hypothetical oxidoreductase ydbC (EC 1.-.-.-)	ydbC c1832	Escherichia coli O6:H1 (strain CFT073 / ATCC 700928 / UPEC)
A0A0H2V748	A0A0H2V748_ECOL6	Uncharacterized protein	c1833	Escherichia coli O6:H1 (strain CFT073 / ATCC 700928 / UPEC)
A0A0H2V7F3	A0A0H2V7F3_ECOL6	Uncharacterized protein	ynbA c1834	Escherichia coli O6:H1 (strain CFT073 / ATCC 700928 / UPEC)
A0A0H2V9H2	A0A0H2V9H2_ECOL6	Uncharacterized protein	ynbB c1835	Escherichia coli O6:H1 (strain CFT073 / ATCC 700928 / UPEC)
A0A0H2V781	A0A0H2V781_ECOL6	Uncharacterized protein	ynbC c1836	Escherichia coli O6:H1 (strain CFT073 / ATCC 700928 / UPEC)
A0A0H2V8D6	A0A0H2V8D6_ECOL6	Uncharacterized protein	ynbD c1837	Escherichia coli O6:H1 (strain CFT073 / ATCC 700928 / UPEC)
A0A0H2V753	A0A0H2V753_ECOL6	Uncharacterized protein	c1838	Escherichia coli O6:H1 (strain CFT073 / ATCC 700928 / UPEC)
A0A0H2V7F8	A0A0H2V7F8_ECOL6	ATP-dependent helicase hrpA	hrpA c1840	Escherichia coli O6:H1 (strain CFT073 / ATCC 700928 / UPEC)
A0A0H2V9H5	A0A0H2V9H5_ECOL6	Protein ydcF	ydcF c1841	Escherichia coli O6:H1 (strain CFT073 / ATCC 700928 / UPEC)
A0A0H2V786	A0A0H2V786_ECOL6	Aldehyde dehydrogenase A (EC 1.2.1.22)	aldA c1842	Escherichia coli O6:H1 (strain CFT073 / ATCC 700928 / UPEC)
A0A0H2V8E1	A0A0H2V8E1_ECOL6	Glyceraldehyde-3-phosphate dehydrogenase (EC 1.2.1.-)	c1843	Escherichia coli O6:H1 (strain CFT073 / ATCC 700928 / UPEC)
A0A0H2V790	A0A0H2V790_ECOL6	Hypothetical transcriptional regulator ydcI	ycdI c1847	Escherichia coli O6:H1 (strain CFT073 / ATCC 700928 / UPEC)
A0A0H2V8E8	A0A0H2V8E8_ECOL6	Uncharacterized protein	ydcJ c1848	Escherichia coli O6:H1 (strain CFT073 / ATCC 700928 / UPEC)
Q8CW34	OPGD_ECOL6	Glucans biosynthesis protein D	mdoD opgD c1849	Escherichia coli O6:H1 (strain CFT073 / ATCC 700928 / UPEC)
A0A0H2V7G8	A0A0H2V7G8_ECOL6	Ribosomal-protein-serine acetyltransferase (EC 2.3.1.-)	rimL c1851	Escherichia coli O6:H1 (strain CFT073 / ATCC 700928 / UPEC)
A0A0H2V9I0	A0A0H2V9I0_ECOL6	Uncharacterized protein	ydcK c1852	Escherichia coli O6:H1 (strain CFT073 / ATCC 700928 / UPEC)
A0A0H2V795	A0A0H2V795_ECOL6	Tellurite resistance protein tehA	tehA c1853	Escherichia coli O6:H1 (strain CFT073 / ATCC 700928 / UPEC)
A0A0H2V768	A0A0H2V768_ECOL6	Uncharacterized protein	c1855	Escherichia coli O6:H1 (strain CFT073 / ATCC 700928 / UPEC)
A0A0H2V7H3	A0A0H2V7H3_ECOL6	Hypothetical lipoprotein ydcL	ydcL c1856	Escherichia coli O6:H1 (strain CFT073 / ATCC 700928 / UPEC)
A0A0H2V9I3	A0A0H2V9I3_ECOL6	Uncharacterized protein	ydcO c1857	Escherichia coli O6:H1 (strain CFT073 / ATCC 700928 / UPEC)
A0A0H2V8F8	A0A0H2V8F8_ECOL6	Putative protease ydcP (EC 3.4.-.-)	ydcP c1859	Escherichia coli O6:H1 (strain CFT073 / ATCC 700928 / UPEC)
A0A0H2V7A5	A0A0H2V7A5_ECOL6	Uncharacterized protein	ydcR c1863	Escherichia coli O6:H1 (strain CFT073 / ATCC 700928 / UPEC)
A0A0H2V8G7	A0A0H2V8G7_ECOL6	Putative ABC transporter Periplasmic binding protein ydcS	ydcS c1864	Escherichia coli O6:H1 (strain CFT073 / ATCC 700928 / UPEC)
A0A0H2V778	A0A0H2V778_ECOL6	Hypothetical ABC transporter ATP-binding protein ydcT	ydcT c1865	Escherichia coli O6:H1 (strain CFT073 / ATCC 700928 / UPEC)
A0A0H2V7I2	A0A0H2V7I2_ECOL6	Hypothetical ABC transporter permease protein ydcU	ydcU c1866	Escherichia coli O6:H1 (strain CFT073 / ATCC 700928 / UPEC)
A0A0H2V9J0	A0A0H2V9J0_ECOL6	Hypothetical ABC transporter permease protein ydcV	ydcV c1867	Escherichia coli O6:H1 (strain CFT073 / ATCC 700928 / UPEC)
Q8FHK7	ABDH_ECOL6	Gamma-aminobutyraldehyde dehydrogenase (EC 1.2.1.19) (1-pyrroline dehydrogenase) (4-aminobutanal dehydrogenase) (ABALDH)	prr c1869	Escherichia coli O6:H1 (strain CFT073 / ATCC 700928 / UPEC)
A0A0H2V8H2	A0A0H2V8H2_ECOL6	Hypothetical acetyltransferase yncA (EC 2.3.1.-)	yncA c1873	Escherichia coli O6:H1 (strain CFT073 / ATCC 700928 / UPEC)
A0A0H2V9J4	A0A0H2V9J4_ECOL6	L-asparagine permease	ansP c1878	Escherichia coli O6:H1 (strain CFT073 / ATCC 700928 / UPEC)
A0A0H2V9J6	A0A0H2V9J6_ECOL6	Uncharacterized protein	c1883	Escherichia coli O6:H1 (strain CFT073 / ATCC 700928 / UPEC)
A0A0H2V7C0	A0A0H2V7C0_ECOL6	Uncharacterized protein	c1884	Escherichia coli O6:H1 (strain CFT073 / ATCC 700928 / UPEC)
A0A0H2V8I4	A0A0H2V8I4_ECOL6	Uncharacterized protein	c1885	Escherichia coli O6:H1 (strain CFT073 / ATCC 700928 / UPEC)
A0A0H2V793	A0A0H2V793_ECOL6	Uncharacterized protein	c1886	Escherichia coli O6:H1 (strain CFT073 / ATCC 700928 / UPEC)
A0A0H2V9J9	A0A0H2V9J9_ECOL6	Uncharacterized protein	c1888	Escherichia coli O6:H1 (strain CFT073 / ATCC 700928 / UPEC)
A0A0H2V7C5	A0A0H2V7C5_ECOL6	Uncharacterized protein	c1889	Escherichia coli O6:H1 (strain CFT073 / ATCC 700928 / UPEC)
A0A0H2V798	A0A0H2V798_ECOL6	Uncharacterized protein	c1891	Escherichia coli O6:H1 (strain CFT073 / ATCC 700928 / UPEC)
A0A0H2V7J8	A0A0H2V7J8_ECOL6	Uncharacterized protein	c1892	Escherichia coli O6:H1 (strain CFT073 / ATCC 700928 / UPEC)

## Sheet: Cluster_2
Entry	Entry name	Protein names	Gene names	Organism
A0A0H2V7P3	A0A0H2V7P3_ECOL6	Hypothetical metabolite transport protein ydfJ	ydfJ c1969	Escherichia coli O6:H1 (strain CFT073 / ATCC 700928 / UPEC)
A0A0H2V9Q5	A0A0H2V9Q5_ECOL6	Starvation sensing protein rspB (EC 1.1.1.-)	rspB c1970	Escherichia coli O6:H1 (strain CFT073 / ATCC 700928 / UPEC)
Q8FHC7	MAND_ECOL6	D-galactonate dehydratase family member RspA (EC 4.2.1.-) (D-mannonate dehydratase) (EC 4.2.1.8) (Starvation sensing protein RspA homolog)	rspA c1971	Escherichia coli O6:H1 (strain CFT073 / ATCC 700928 / UPEC)
Q8FHC6	YNFA_ECOL6	UPF0060 membrane protein YnfA	ynfA c1972	Escherichia coli O6:H1 (strain CFT073 / ATCC 700928 / UPEC)
A0A0H2V7I4	A0A0H2V7I4_ECOL6	Spermidine N(1)-acetyltransferase (EC 2.3.1.57)	speG c1974	Escherichia coli O6:H1 (strain CFT073 / ATCC 700928 / UPEC)
Q8FHC4	YNFC_ECOL6	UPF0257 lipoprotein YnfC	ynfC c1975	Escherichia coli O6:H1 (strain CFT073 / ATCC 700928 / UPEC)
A0A0H2V8R2	A0A0H2V8R2_ECOL6	Uncharacterized protein	ynfD c1976	Escherichia coli O6:H1 (strain CFT073 / ATCC 700928 / UPEC)
A0A0H2V7F7	A0A0H2V7F7_ECOL6	Putative dimethyl sulfoxide reductase chain ynfE (EC 1.8.99.-)	ynfE c1977	Escherichia coli O6:H1 (strain CFT073 / ATCC 700928 / UPEC)
A0A0H2V7P8	A0A0H2V7P8_ECOL6	Probable dimethyl sulfoxide reductase chain ynfF (EC 1.8.99.-)	ynfF c1978	Escherichia coli O6:H1 (strain CFT073 / ATCC 700928 / UPEC)
P0AAJ2	YNFG_ECOL6	Probable anaerobic dimethyl sulfoxide reductase chain YnfG (DMSO reductase iron-sulfur subunit YnfG)	ynfG c1979	Escherichia coli O6:H1 (strain CFT073 / ATCC 700928 / UPEC)
A0A0H2V7J0	A0A0H2V7J0_ECOL6	Anaerobic dimethyl sulfoxide reductase chain ynfH	ynfH c1981	Escherichia coli O6:H1 (strain CFT073 / ATCC 700928 / UPEC)
Q8CW16	DMSD_ECOL6	Tat proofreading chaperone DmsD (DMSO reductase maturation protein) (Twin-arginine leader-binding protein DmsD)	dmsD c1982	Escherichia coli O6:H1 (strain CFT073 / ATCC 700928 / UPEC)
A0A0H2V8R7	A0A0H2V8R7_ECOL6	ATP-dependent dethiobiotin synthetase BioD (EC 6.3.3.3) (DTB synthetase) (DTBS) (Dethiobiotin synthase)	ynfK bioD c1984	Escherichia coli O6:H1 (strain CFT073 / ATCC 700928 / UPEC)
A0A0H2V9S0	A0A0H2V9S0_ECOL6	Hypothetical transport protein ynfM	ynfM c1987	Escherichia coli O6:H1 (strain CFT073 / ATCC 700928 / UPEC)
A0A0H2V7J6	A0A0H2V7J6_ECOL6	Putative acid shock protein	c1989	Escherichia coli O6:H1 (strain CFT073 / ATCC 700928 / UPEC)
A0A0H2V8S4	A0A0H2V8S4_ECOL6	Serine protease (EC 3.4.21.-)	c1990	Escherichia coli O6:H1 (strain CFT073 / ATCC 700928 / UPEC)
Q8FHB5	MDTI_ECOL6	Spermidine export protein MdtI	mdtI c1991	Escherichia coli O6:H1 (strain CFT073 / ATCC 700928 / UPEC)
Q8FHB4	MDTJ_ECOL6	Spermidine export protein MdtJ	mdtJ c1992	Escherichia coli O6:H1 (strain CFT073 / ATCC 700928 / UPEC)
A0A0H2V7G7	A0A0H2V7G7_ECOL6	Uncharacterized protein	c1993	Escherichia coli O6:H1 (strain CFT073 / ATCC 700928 / UPEC)
P0AB68	PNTB_ECOL6	NAD(P) transhydrogenase subunit beta (EC 1.6.1.2) (Nicotinamide nucleotide transhydrogenase subunit beta) (Pyridine nucleotide transhydrogenase subunit beta)	pntB c1994	Escherichia coli O6:H1 (strain CFT073 / ATCC 700928 / UPEC)
A0A0H2V7Q9	A0A0H2V7Q9_ECOL6	NAD(P) transhydrogenase subunit alpha (EC 1.6.1.2)	pntA c1995	Escherichia coli O6:H1 (strain CFT073 / ATCC 700928 / UPEC)
A0A0H2V9S5	A0A0H2V9S5_ECOL6	Protein ydgH	ydgH c1996	Escherichia coli O6:H1 (strain CFT073 / ATCC 700928 / UPEC)
P0AAE6	ARCD_ECOL6	Putative arginine/ornithine antiporter	ydgI c1997	Escherichia coli O6:H1 (strain CFT073 / ATCC 700928 / UPEC)
Q8FHB1	FOLM_ECOL6	Dihydromonapterin reductase (H(2)-MPt reductase) (EC 1.5.1.-) (Dihydrofolate reductase) (DHFR) (EC 1.5.1.3)	folM c1998	Escherichia coli O6:H1 (strain CFT073 / ATCC 700928 / UPEC)
A0A0H2V7H2	A0A0H2V7H2_ECOL6	Sensor protein rstB (EC 2.7.3.-)	rstB c2001	Escherichia coli O6:H1 (strain CFT073 / ATCC 700928 / UPEC)
Q8FHA8	TUS_ECOL6	DNA replication terminus site-binding protein (Ter-binding protein)	tus c2002	Escherichia coli O6:H1 (strain CFT073 / ATCC 700928 / UPEC)
Q8FHA7	FUMC_ECOL6	Fumarate hydratase class II (Fumarase C) (EC 4.2.1.2) (Aerobic fumarase) (Iron-independent fumarase)	fumC c2003	Escherichia coli O6:H1 (strain CFT073 / ATCC 700928 / UPEC)
P0AC34	FUMA_ECOL6	Fumarate hydratase class I, aerobic (EC 4.2.1.2) (Fumarase A) (Oxaloacetate keto--enol-isomerase) (OAAKE isomerase) (Oxaloacetate tautomerase) (EC 5.3.2.2)	fumA c2004	Escherichia coli O6:H1 (strain CFT073 / ATCC 700928 / UPEC)
A0A0H2V9T3	A0A0H2V9T3_ECOL6	Uncharacterized protein	ydgA c2006	Escherichia coli O6:H1 (strain CFT073 / ATCC 700928 / UPEC)
A0A0H2V7K4	A0A0H2V7K4_ECOL6	Membrane-associated protein uidC	uidC c2007	Escherichia coli O6:H1 (strain CFT073 / ATCC 700928 / UPEC)
A0A0H2V8T5	A0A0H2V8T5_ECOL6	Glucuronide carrier protein	uidB c2008	Escherichia coli O6:H1 (strain CFT073 / ATCC 700928 / UPEC)
A0A0H2V7H8	A0A0H2V7H8_ECOL6	Beta-glucuronidase (EC 3.2.1.31)	uidA c2009	Escherichia coli O6:H1 (strain CFT073 / ATCC 700928 / UPEC)
A0A0H2V7R9	A0A0H2V7R9_ECOL6	7-alpha-hydroxysteroid dehydrogenase (EC 1.1.1.159)	hdhA c2011	Escherichia coli O6:H1 (strain CFT073 / ATCC 700928 / UPEC)
A0A0H2V7K9	A0A0H2V7K9_ECOL6	PTS system, maltose and glucose-specific IIABC component	malX c2013	Escherichia coli O6:H1 (strain CFT073 / ATCC 700928 / UPEC)
Q8FH99	ADD_ECOL6	Adenosine deaminase (EC 3.5.4.4) (Adenosine aminohydrolase)	add c2015	Escherichia coli O6:H1 (strain CFT073 / ATCC 700928 / UPEC)
A0A0H2V7I3	A0A0H2V7I3_ECOL6	Hypothetical oxidoreductase ydgJ (EC 1.-.-.-)	ydgJ c2016	Escherichia coli O6:H1 (strain CFT073 / ATCC 700928 / UPEC)
P0A767	RSXA_ECOL6	Ion-translocating oxidoreductase complex subunit A (EC 1.18.1.-) (Rsx electron transport complex subunit A)	rsxA c2019	Escherichia coli O6:H1 (strain CFT073 / ATCC 700928 / UPEC)
Q8FH95	RSXC_ECOL6	Ion-translocating oxidoreductase complex subunit C (EC 1.18.1.-) (Rsx electron transport complex subunit C)	rsxC c2021	Escherichia coli O6:H1 (strain CFT073 / ATCC 700928 / UPEC)
Q8FH94	RSXD_ECOL6	Ion-translocating oxidoreductase complex subunit D (EC 1.18.1.-) (Rsx electron transport complex subunit D)	rsxD c2022	Escherichia coli O6:H1 (strain CFT073 / ATCC 700928 / UPEC)
Q8FH92	RSXE_ECOL6	Ion-translocating oxidoreductase complex subunit E (EC 1.18.1.-) (Rsx electron transport complex subunit E)	rsxE c2024	Escherichia coli O6:H1 (strain CFT073 / ATCC 700928 / UPEC)
Q8FH91	DTPA_ECOL6	Dipeptide and tripeptide permease A	dtpA tppB c2026	Escherichia coli O6:H1 (strain CFT073 / ATCC 700928 / UPEC)
Q8FH89	PDXY_ECOL6	Pyridoxal kinase PdxY (PL kinase) (EC 2.7.1.35)	pdxY c2028	Escherichia coli O6:H1 (strain CFT073 / ATCC 700928 / UPEC)
Q8FH88	SYY_ECOL6	Tyrosine--tRNA ligase (EC 6.1.1.1) (Tyrosyl-tRNA synthetase) (TyrRS)	tyrS c2029	Escherichia coli O6:H1 (strain CFT073 / ATCC 700928 / UPEC)
Q8FH85	ANMK_ECOL6	Anhydro-N-acetylmuramic acid kinase (EC 2.7.1.170) (AnhMurNAc kinase)	anmK c2032	Escherichia coli O6:H1 (strain CFT073 / ATCC 700928 / UPEC)
A0A0H2V9U6	A0A0H2V9U6_ECOL6	Uncharacterized protein	ydhJ c2036	Escherichia coli O6:H1 (strain CFT073 / ATCC 700928 / UPEC)
A0A0H2V7L5	A0A0H2V7L5_ECOL6	Uncharacterized protein	ydhK c2037	Escherichia coli O6:H1 (strain CFT073 / ATCC 700928 / UPEC)
A0A0H2V8V1	A0A0H2V8V1_ECOL6	Superoxide dismutase [Cu-Zn] (EC 1.15.1.1)	sodC c2038	Escherichia coli O6:H1 (strain CFT073 / ATCC 700928 / UPEC)
A0A0H2V7J4	A0A0H2V7J4_ECOL6	Hypothetical oxidoreductase ydhF (EC 1.-.-.-)	ydhF c2039	Escherichia coli O6:H1 (strain CFT073 / ATCC 700928 / UPEC)
A0A0H2V9V3	A0A0H2V9V3_ECOL6	N-ethylmaleimide reductase (EC 1.-.-.-)	nemA c2043	Escherichia coli O6:H1 (strain CFT073 / ATCC 700928 / UPEC)
A0A0H2V7M0	A0A0H2V7M0_ECOL6	Lactoylglutathione lyase (EC 4.4.1.5) (Glyoxalase I)	gloA c2044	Escherichia coli O6:H1 (strain CFT073 / ATCC 700928 / UPEC)
P66681	RNT_ECOL6	Ribonuclease T (EC 3.1.13.-) (Exoribonuclease T) (RNase T)	rnt c2045	Escherichia coli O6:H1 (strain CFT073 / ATCC 700928 / UPEC)
A0A0H2V9V7	A0A0H2V9V7_ECOL6	Hypothetical transport protein ydhP	ydhP c2051	Escherichia coli O6:H1 (strain CFT073 / ATCC 700928 / UPEC)
Q8FH72	PURR_ECOL6	HTH-type transcriptional repressor PurR (Pur regulon repressor) (Purine nucleotide synthesis repressor)	purR c2052	Escherichia coli O6:H1 (strain CFT073 / ATCC 700928 / UPEC)
P0A9H8	CFA_ECOL6	Cyclopropane-fatty-acyl-phospholipid synthase (CFA synthase) (Cyclopropane fatty acid synthase) (EC 2.1.1.79)	cfa c2055	Escherichia coli O6:H1 (strain CFT073 / ATCC 700928 / UPEC)
Q8FH68	MDTK_ECOL6	Multidrug resistance protein MdtK (Multidrug-efflux transporter)	mdtK norM c2057	Escherichia coli O6:H1 (strain CFT073 / ATCC 700928 / UPEC)
A0A0H2V7M7	A0A0H2V7M7_ECOL6	Uncharacterized protein	ydhS c2060	Escherichia coli O6:H1 (strain CFT073 / ATCC 700928 / UPEC)
A0A0H2V7L0	A0A0H2V7L0_ECOL6	Uncharacterized protein	ydhT c2062	Escherichia coli O6:H1 (strain CFT073 / ATCC 700928 / UPEC)
A0A0H2V9W5	A0A0H2V9W5_ECOL6	PhsC protein homolog	ydhU c2064	Escherichia coli O6:H1 (strain CFT073 / ATCC 700928 / UPEC)
A0A0H2V7N2	A0A0H2V7N2_ECOL6	Putative ferredoxin-like protein ydhX	c2065	Escherichia coli O6:H1 (strain CFT073 / ATCC 700928 / UPEC)
A0A0H2V7L4	A0A0H2V7L4_ECOL6	Uncharacterized protein	ydhV c2067	Escherichia coli O6:H1 (strain CFT073 / ATCC 700928 / UPEC)
P0ACX6	FUMD_ECOL6	Fumarase D (EC 4.2.1.2)	fumD ydhZ c2069	Escherichia coli O6:H1 (strain CFT073 / ATCC 700928 / UPEC)
